# Supplementary material for: NGS-based phylogeny of diphtheria-related pathogenicity factors in different Corynebacterium spp. implies species-specific virulence transmission
Source: BMC Microbiol. 2019 Feb 1;19:28. doi: 10.1186/s12866-019-1402-1 (PMC6359835; doi:10.1186/s12866-019-1402-1)
Supplement: Supplementary file 2 — Detected tox, dtxR, prophage and PAI coordinates, annotations and GC content (Table S3): For each of the 137 isolates, coordinates of tox and dtxR genes are given along with their species affiliation and their tox status analysed by qPCR and modified Elek test. All detected prophage sequences and PAIs are shown one line per region. For prophages and PAIs, information about region type and their overlapping or non-overlapping behavior in regard to the tox gene is indicated. For detected prophages, results from the prophage annotation software PHASTER [31] are given. For the alternative PAI, genomic start coordinates of the individual CDS sequences and structural annotations are indicated as well. Average GC content of the draft genome and the specific prophage/PAI regions is given. (XLSX 88 kb) [file 12866_2019_1402_MOESM2_ESM.xlsx]

## Sheet: Table_S1
NGS-based phylogeny of diphtheria-related pathogenicity factors in different Corynebacterium spp. implies species-specific virulence transmission - Additional file 2 - Table S3
isolate information			tox status wetlab		tox gene coordinates			dtxR gene coordinates		mobile element details			GC content		detected prophage regions (PHASTER results)							detected PAI region coordinates
sample name	species	host	tox PCR	Elek	tox start	tox end	tox length	dtxR start	dtxR end	phage/PAI tox gene surrounding	length phage / PAI region [kb]	region type	genome assembly GC %	prophage / PAI GC %	prophage completeness	prophage compleness score	prophage # Total Proteins	prophage-region_start	prophage-region_end	prophage region: most common phage	prophage results: URL	start of tRNA-Arg (acg) - 6 kb 5' of tox	start of phage integrase similar to AKN76028	start of alternative phage integrase similar to BAM26371	start of hyp. prot. with HTH a- DNA bi-ing motif, similar to AKN76029	start of hyp. prot. similar to AKN76030	start of hyp. prot. similar to AKN76032	start of hyp. prot. with DUF955 domain similar to AKN76033	start of hyp. prot. with HTH motif, similar to AIU29548	start of putative transposase similar to AKN76035	start of 100bp tRNA-Pseudo Repeat
08-1143-CB1	typical C. ulcerans	pig	positive	positive	302281	303963	1682	1567646	1568326	no	8.7	prophage	0.5338	0.5547	incomplete	30	10	611024	619749	PHAGE_Mycoba_Panchino_NC_031281(2)	http://phaster.ca/submissions/ZZ_c31b4cd5c2	na	na	na	na	na	na	na	na	na	na
08-1143-CB1	typical C. ulcerans	pig	positive	positive	302281	303963	1682	1567646	1568326	no	8.9	prophage	0.5338	0.5183	incomplete	10	8	2062631	2071550	PHAGE_Gordon_Vendetta_NC_030911(3)	http://phaster.ca/submissions/ZZ_c31b4cd5c2	na	na	na	na	na	na	na	na	na	na
08-1143-CB1	typical C. ulcerans	pig	positive	positive	302281	303963	1682	1567646	1568326	yes	7.693	PAI Meinel et al 2014	0.5338	0.476	no prophage	na	na	na	na	na	na	296448	296831	nd	297997	299029	299977	300233	300708	301352	304041
KL0126-cb2	typical C. ulcerans	human	positive	positive	302281	303963	1682	1580755	1581435	no	8.7	prophage	0.5339	0.5547	incomplete	30	10	611069	619794	PHAGE_Mycoba_Panchino_NC_031281(2)	http://phaster.ca/submissions/ZZ_4ddf071b4e	na	na	na	na	na	na	na	na	na	na
KL0126-cb2	typical C. ulcerans	human	positive	positive	302281	303963	1682	1580755	1581435	no	8.9	prophage	0.5339	0.519	incomplete	10	8	2074175	2083117	PHAGE_Gordon_Vendetta_NC_030911(3)	http://phaster.ca/submissions/ZZ_4ddf071b4e	na	na	na	na	na	na	na	na	na	na
KL0126-cb2	typical C. ulcerans	human	positive	positive	302281	303963	1682	1580755	1581435	yes	7.693	PAI Meinel et al 2014	0.5339	0.476	no prophage	na	na	na	na	na	na	296448	296831	nd	297997	299029	299977	300233	300708	301352	304041
KL0160	C. pseudotuberculosis	goat	negative	na	nd	nd	nd	1421394	1422074	no	7.6	prophage	0.5218	0.5169	incomplete	10	10	94492	102163	PHAGE_Gordon_Hedwig_NC_031099(3)	http://phaster.ca/submissions/ZZ_5aca5d1dee	na	na	na	na	na	na	na	na	na	na
KL0160	C. pseudotuberculosis	goat	negative	na	nd	nd	nd	1421394	1422074	no	8.5	prophage	0.5218	0.5454	incomplete	30	10	533477	542030	PHAGE_Bacill_Glittering_NC_022766(1)	http://phaster.ca/submissions/ZZ_5aca5d1dee	na	na	na	na	na	na	na	na	na	na
KL0160	C. pseudotuberculosis	goat	negative	na	nd	nd	nd	1421394	1422074	no	8.9	prophage	0.5218	0.5092	incomplete	10	9	1921626	1930581	PHAGE_Gordon_Vendetta_NC_030911(3)	http://phaster.ca/submissions/ZZ_5aca5d1dee	na	na	na	na	na	na	na	na	na	na
KL0182	atypical C. ulcerans (NTTB)	boar	positive	negative	319992	321701	1709	1555322	1556002	yes	33.1	prophage	0.5444	0.523	questionable	90	44	288678	321781	PHAGE_Mycoba_Gardann_NC_031124(20)	http://phaster.ca/submissions/ZZ_94473b6fce	na	na	na	na	na	na	na	na	na	na
KL0182	atypical C. ulcerans (NTTB)	boar	positive	negative	319992	321701	1709	1555322	1556002	no	44.3	prophage	0.5444	0.5581	questionable	70	29	1648038	1692360	PHAGE_Staphy_phi2958PVL_NC_011344(3)	http://phaster.ca/submissions/ZZ_94473b6fce	na	na	na	na	na	na	na	na	na	na
KL0182	atypical C. ulcerans (NTTB)	boar	positive	negative	319992	321701	1709	1555322	1556002	no	22.6	prophage	0.5444	0.5978	incomplete	60	25	2090727	2113419	PHAGE_Gordon_Kita_NC_031233(7)	http://phaster.ca/submissions/ZZ_94473b6fce	na	na	na	na	na	na	na	na	na	na
KL0182	atypical C. ulcerans (NTTB)	boar	positive	negative	319992	321701	1709	1555322	1556002	no	13.6	prophage	0.5444	0.55	incomplete	20	19	2222054	2235750	PHAGE_Gordon_Hedwig_NC_031099(9)	http://phaster.ca/submissions/ZZ_94473b6fce	na	na	na	na	na	na	na	na	na	na
KL0183	atypical C. ulcerans (NTTB)	boar	positive	negative	319941	321650	1709	1555353	1556033	yes	33	prophage	0.5444	0.5229	questionable	90	44	288678	321730	PHAGE_Mycoba_Gardann_NC_031124(20)	http://phaster.ca/submissions/ZZ_b3054e5770	na	na	na	na	na	na	na	na	na	na
KL0183	atypical C. ulcerans (NTTB)	boar	positive	negative	319941	321650	1709	1555353	1556033	no	44.3	prophage	0.5444	0.5581	questionable	70	30	1648069	1692395	PHAGE_Staphy_phi2958PVL_NC_011344(3)	http://phaster.ca/submissions/ZZ_b3054e5770	na	na	na	na	na	na	na	na	na	na
KL0183	atypical C. ulcerans (NTTB)	boar	positive	negative	319941	321650	1709	1555353	1556033	no	22.6	prophage	0.5444	0.5978	incomplete	60	26	2090991	2113682	PHAGE_Gordon_Kita_NC_031233(7)	http://phaster.ca/submissions/ZZ_b3054e5770	na	na	na	na	na	na	na	na	na	na
KL0183	atypical C. ulcerans (NTTB)	boar	positive	negative	319941	321650	1709	1555353	1556033	no	17.7	prophage	0.5444	0.5481	incomplete	20	22	2220029	2237819	PHAGE_Gordon_Gsput1_NC_030932(10)	http://phaster.ca/submissions/ZZ_b3054e5770	na	na	na	na	na	na	na	na	na	na
KL0194	typical C. ulcerans	human	positive	positive	306199	307881	1682	1526516	1527196	no	8.7	prophage	0.5331	0.5545	incomplete	30	10	615169	623894	PHAGE_Mycoba_Panchino_NC_031281(2)	http://phaster.ca/submissions/ZZ_f6ea2f18dd	na	na	na	na	na	na	na	na	na	na
KL0194	typical C. ulcerans	human	positive	positive	306199	307881	1682	1526516	1527196	no	8.9	prophage	0.5331	0.5189	incomplete	10	8	2031937	2040874	PHAGE_Gordon_Vendetta_NC_030911(3)	http://phaster.ca/submissions/ZZ_f6ea2f18dd	na	na	na	na	na	na	na	na	na	na
KL0194	typical C. ulcerans	human	positive	positive	306199	307881	1682	1526516	1527196	yes	7.693	PAI Meinel et al 2014	0.5331	0.476	no prophage	na	na	na	na	na	na	300366	300749	nd	301915	302947	303895	304151	304626	305270	307959
KL0195	typical C. ulcerans	human	positive	negative	305829	307511	1682	1595860	1596540	no	30.5	prophage	0.5339	0.5175	intact	107	37	416841	447438	PHAGE_Gordon_Gsput1_NC_030932(12)	http://phaster.ca/submissions/ZZ_02a1fa94b3	na	na	na	na	na	na	na	na	na	na
KL0195	typical C. ulcerans	human	positive	negative	305829	307511	1682	1595860	1596540	no	33.9	prophage	0.5339	0.545	incomplete	40	20	617511	651475	PHAGE_Gordon_BritBrat_NC_030942(5)	http://phaster.ca/submissions/ZZ_02a1fa94b3	na	na	na	na	na	na	na	na	na	na
KL0195	typical C. ulcerans	human	positive	negative	305829	307511	1682	1595860	1596540	no	18.5	prophage	0.5339	0.572	incomplete	20	17	649291	667822	PHAGE_Gordon_Yvonnetastic_NC_031230(13)	http://phaster.ca/submissions/ZZ_02a1fa94b3	na	na	na	na	na	na	na	na	na	na
KL0195	typical C. ulcerans	human	positive	negative	305829	307511	1682	1595860	1596540	no	56.3	prophage	0.5339	0.5294	incomplete	50	70	1762538	1818842	PHAGE_Mycoba_Brocalys_NC_031262(16)	http://phaster.ca/submissions/ZZ_02a1fa94b3	na	na	na	na	na	na	na	na	na	na
KL0195	typical C. ulcerans	human	positive	negative	305829	307511	1682	1595860	1596540	no	35	prophage	0.5339	0.5381	incomplete	40	37	2137963	2172964	PHAGE_Gordon_Gsput1_NC_030932(10)	http://phaster.ca/submissions/ZZ_02a1fa94b3	na	na	na	na	na	na	na	na	na	na
KL0195	typical C. ulcerans	human	positive	negative	305829	307511	1682	1595860	1596540	no	16.5	prophage	0.5339	0.559	incomplete	20	16	2621252	2637846	PHAGE_Gordon_Nyceirae_NC_031004(11)	http://phaster.ca/submissions/ZZ_02a1fa94b3	na	na	na	na	na	na	na	na	na	na
KL0195	typical C. ulcerans	human	positive	negative	305829	307511	1682	1595860	1596540	yes	7.693	PAI Meinel et al 2014	0.5339	0.476	no prophage	na	na	na	na	na	na	299996	300379	nd	301545	302577	303525	303781	304256	304900	307589
KL0199	typical C. ulcerans	human	negative	na	nd	nd	nd	1580599	1581279	no	40.8	prophage	0.534	0.549	incomplete	40	20	589364	630257	PHAGE_Gordon_Ghobes_NC_031028(6)	http://phaster.ca/submissions/ZZ_2f02dd7aa4	na	na	na	na	na	na	na	na	na	na
KL0199	typical C. ulcerans	human	negative	na	nd	nd	nd	1580599	1581279	no	18.5	prophage	0.534	0.5712	incomplete	20	17	623816	642391	PHAGE_Gordon_Yvonnetastic_NC_031230(12)	http://phaster.ca/submissions/ZZ_2f02dd7aa4	na	na	na	na	na	na	na	na	na	na
KL0199	typical C. ulcerans	human	negative	na	nd	nd	nd	1580599	1581279	no	13.4	prophage	0.534	0.5371	incomplete	10	17	2194367	2207837	PHAGE_Clostr_phiCT453A_NC_028991(9)	http://phaster.ca/submissions/ZZ_2f02dd7aa4	na	na	na	na	na	na	na	na	na	na
KL0246-cb3	typical C. ulcerans	human	positive	positive	300738	302420	1682	1567933	1568613	no	34.2	prophage	0.5328	0.5173	intact	107	38	425436	459718	PHAGE_Gordon_Gsput1_NC_030932(13)	http://phaster.ca/submissions/ZZ_86dfa603ab	na	na	na	na	na	na	na	na	na	na
KL0246-cb3	typical C. ulcerans	human	positive	positive	300738	302420	1682	1567933	1568613	yes	7.693	PAI Meinel et al 2014	0.5328	0.476	no prophage	na	na	na	na	na	na	294905	295288	nd	296454	297486	298434	298690	299165	299809	302498
KL0251-cb4	typical C. ulcerans	cat	positive	negative	300738	302420	1682	1567778	1568458	no	34.2	prophage	0.5325	0.5173	intact	107	38	425355	459637	PHAGE_Gordon_Gsput1_NC_030932(13)	http://phaster.ca/submissions/ZZ_c6a5603602	na	na	na	na	na	na	na	na	na	na
KL0251-cb4	typical C. ulcerans	cat	positive	negative	300738	302420	1682	1567778	1568458	yes	7.693	PAI Meinel et al 2014	0.5325	0.476	no prophage	na	na	na	na	na	na	294905	295288	nd	296454	297486	298434	298690	299165	299809	302498
KL0252-cb5	typical C. ulcerans	cat	positive	negative	300738	302420	1682	1567842	1568522	no	34.2	prophage	0.5328	0.5173	intact	107	38	425412	459694	PHAGE_Gordon_Gsput1_NC_030932(13)	http://phaster.ca/submissions/ZZ_28da5fb2f0	na	na	na	na	na	na	na	na	na	na
KL0252-cb5	typical C. ulcerans	cat	positive	negative	300738	302420	1682	1567842	1568522	yes	7.693	PAI Meinel et al 2014	0.5328	0.476	no prophage	na	na	na	na	na	na	294905	295288	nd	296454	297486	298434	298690	299165	299809	302498
KL0259	atypical C. ulcerans (NTTB)	boar	positive	negative	2940	4649	1709	1239235	1239915	no	44.3	prophage	0.5444	0.5581	questionable	70	29	1331951	1376273	PHAGE_Staphy_phi2958PVL_NC_011344(3)	http://phaster.ca/submissions/ZZ_0bf2bfa97a	na	na	na	na	na	na	na	na	na	na
KL0259	atypical C. ulcerans (NTTB)	boar	positive	negative	2940	4649	1709	1239235	1239915	no	22.6	prophage	0.5444	0.5978	incomplete	60	25	1774736	1797428	PHAGE_Gordon_Kita_NC_031233(7)	http://phaster.ca/submissions/ZZ_0bf2bfa97a	na	na	na	na	na	na	na	na	na	na
KL0259	atypical C. ulcerans (NTTB)	boar	positive	negative	2940	4649	1709	1239235	1239915	no	17.7	prophage	0.5444	0.5482	incomplete	20	21	1903775	1921564	PHAGE_Gordon_Gsput1_NC_030932(10)	http://phaster.ca/submissions/ZZ_0bf2bfa97a	na	na	na	na	na	na	na	na	na	na
KL0259	atypical C. ulcerans (NTTB)	boar	positive	negative	2940	4649	1709	1239235	1239915	no	31.7	prophage	0.5444	0.5293	incomplete	60	39	2517327	2549090	PHAGE_Gordon_Guacamole_NC_031265(20)	http://phaster.ca/submissions/ZZ_0bf2bfa97a	na	na	na	na	na	na	na	na	na	na
KL0260	atypical C. ulcerans (NTTB)	boar	positive	negative	248603	250312	1709	1492513	1493193	yes	33	prophage	0.5444	0.5229	questionable	90	44	217340	250392	PHAGE_Mycoba_Gardann_NC_031124(20)	http://phaster.ca/submissions/ZZ_3bb4cad398	na	na	na	na	na	na	na	na	na	na
KL0260	atypical C. ulcerans (NTTB)	boar	positive	negative	248603	250312	1709	1492513	1493193	no	44.3	prophage	0.5444	0.5581	questionable	70	29	1585483	1629805	PHAGE_Staphy_phi2958PVL_NC_011344(3)	http://phaster.ca/submissions/ZZ_3bb4cad398	na	na	na	na	na	na	na	na	na	na
KL0260	atypical C. ulcerans (NTTB)	boar	positive	negative	248603	250312	1709	1492513	1493193	no	22.6	prophage	0.5444	0.5978	incomplete	60	25	2029330	2052022	PHAGE_Gordon_Kita_NC_031233(7)	http://phaster.ca/submissions/ZZ_3bb4cad398	na	na	na	na	na	na	na	na	na	na
KL0260	atypical C. ulcerans (NTTB)	boar	positive	negative	248603	250312	1709	1492513	1493193	no	17.7	prophage	0.5444	0.5481	incomplete	20	22	2158877	2176667	PHAGE_Gordon_Gsput1_NC_030932(10)	http://phaster.ca/submissions/ZZ_3bb4cad398	na	na	na	na	na	na	na	na	na	na
KL0262	C. pseudotuberculosis	buffalo	positive	negative	283718	285400	1682	1481357	1482037	no	30.4	prophage	0.5126	0.5162	intact	120	41	250044	280451	PHAGE_Gordon_Gsput1_NC_030932(14)	http://phaster.ca/submissions/ZZ_8789740b12	na	na	na	na	na	na	na	na	na	na
KL0262	C. pseudotuberculosis	buffalo	positive	negative	283718	285400	1682	1481357	1482037	no	20.5	prophage	0.5126	0.3668	incomplete	40	25	2438112	2458669	PHAGE_Staphy_StB20_like_NC_028821(2)	http://phaster.ca/submissions/ZZ_8789740b12	na	na	na	na	na	na	na	na	na	na
KL0263	C. pseudotuberculosis	buffalo	positive	negative	285216	286898	1682	1482854	1483534	no	30.4	prophage	0.5208	0.5162	intact	120	41	251542	281949	PHAGE_Gordon_Gsput1_NC_030932(14)	http://phaster.ca/submissions/ZZ_6247391bda	na	na	na	na	na	na	na	na	na	na
KL0264	C. pseudotuberculosis	human	negative	negative	nd	nd	nd	1421090	1421770	no	7.6	prophage	0.5218	0.5172	incomplete	10	10	94483	102154	PHAGE_Gordon_Hedwig_NC_031099(3)	http://phaster.ca/submissions/ZZ_9e2a2a0e93	na	na	na	na	na	na	na	na	na	na
KL0264	C. pseudotuberculosis	human	negative	negative	nd	nd	nd	1421090	1421770	no	8.5	prophage	0.5218	0.5452	incomplete	30	10	533483	542036	PHAGE_Bacill_Glittering_NC_022766(1)	http://phaster.ca/submissions/ZZ_9e2a2a0e93	na	na	na	na	na	na	na	na	na	na
KL0264	C. pseudotuberculosis	human	negative	negative	nd	nd	nd	1421090	1421770	no	8.9	prophage	0.5218	0.509	incomplete	10	9	1921305	1930260	PHAGE_Gordon_Vendetta_NC_030911(3)	http://phaster.ca/submissions/ZZ_9e2a2a0e93	na	na	na	na	na	na	na	na	na	na
KL0265	C. pseudotuberculosis	human	negative	negative	nd	nd	nd	1421084	1421764	no	7.6	prophage	0.5218	0.5172	incomplete	10	10	94418	102089	PHAGE_Gordon_Hedwig_NC_031099(3)	http://phaster.ca/submissions/ZZ_29ad84503a	na	na	na	na	na	na	na	na	na	na
KL0265	C. pseudotuberculosis	human	negative	negative	nd	nd	nd	1421084	1421764	no	8.5	prophage	0.5218	0.5452	incomplete	30	10	533402	541955	PHAGE_Bacill_Glittering_NC_022766(1)	http://phaster.ca/submissions/ZZ_29ad84503a	na	na	na	na	na	na	na	na	na	na
KL0265	C. pseudotuberculosis	human	negative	negative	nd	nd	nd	1421084	1421764	no	8.9	prophage	0.5218	0.5091	incomplete	10	9	1921318	1930272	PHAGE_Gordon_Vendetta_NC_030911(3)	http://phaster.ca/submissions/ZZ_29ad84503a	na	na	na	na	na	na	na	na	na	na
KL0266	C. pseudotuberculosis	human	negative	negative	nd	nd	nd	1421224	1421904	no	7.6	prophage	0.5219	0.5172	incomplete	10	10	94493	102164	PHAGE_Gordon_Hedwig_NC_031099(3)	http://phaster.ca/submissions/ZZ_5b6d247695	na	na	na	na	na	na	na	na	na	na
KL0266	C. pseudotuberculosis	human	negative	negative	nd	nd	nd	1421224	1421904	no	8.5	prophage	0.5219	0.5452	incomplete	30	10	533504	542057	PHAGE_Bacill_Glittering_NC_022766(1)	http://phaster.ca/submissions/ZZ_5b6d247695	na	na	na	na	na	na	na	na	na	na
KL0266	C. pseudotuberculosis	human	negative	negative	nd	nd	nd	1421224	1421904	no	8.9	prophage	0.5219	0.509	incomplete	10	9	1921384	1930339	PHAGE_Gordon_Vendetta_NC_030911(3)	http://phaster.ca/submissions/ZZ_5b6d247695	na	na	na	na	na	na	na	na	na	na
KL0269	C. pseudotuberculosis	goat	negative	na	nd	nd	nd	1427321	1428001	no	7.6	prophage	0.5218	0.5169	incomplete	10	10	94492	102163	PHAGE_Gordon_Hedwig_NC_031099(3)	http://phaster.ca/submissions/ZZ_bd65e89d7e	na	na	na	na	na	na	na	na	na	na
KL0269	C. pseudotuberculosis	goat	negative	na	nd	nd	nd	1427321	1428001	no	8.5	prophage	0.5218	0.5454	incomplete	30	10	533501	542054	PHAGE_Bacill_Glittering_NC_022766(1)	http://phaster.ca/submissions/ZZ_bd65e89d7e	na	na	na	na	na	na	na	na	na	na
KL0269	C. pseudotuberculosis	goat	negative	na	nd	nd	nd	1427321	1428001	no	8.9	prophage	0.5218	0.5092	incomplete	10	9	1927530	1936485	PHAGE_Gordon_Vendetta_NC_030911(3)	http://phaster.ca/submissions/ZZ_bd65e89d7e	na	na	na	na	na	na	na	na	na	na
KL0276	C. diphtheriae	human	positive	positive	255809	257608	1799	1454335	1455015	no	30.8	prophage	0.5352	0.5268	incomplete	30	38	218596	249487	PHAGE_Gordon_BritBrat_NC_030942(13)	http://phaster.ca/submissions/ZZ_b9268fca42	na	na	na	na	na	na	na	na	na	na
KL0276	C. diphtheriae	human	positive	positive	255809	257608	1799	1454335	1455015	no	28.7	prophage	0.5352	0.5487	incomplete	10	37	1907181	1935889	PHAGE_Gordon_Zirinka_NC_031097(14)	http://phaster.ca/submissions/ZZ_b9268fca42	na	na	na	na	na	na	na	na	na	na
KL0315-cb6	typical C. ulcerans	human	positive	negative	333752	335434	1682	1568926	1569606	yes	36	prophage	0.533	0.5276	incomplete	40	38	299465	335512	PHAGE_Gordon_BritBrat_NC_030942(13)	http://phaster.ca/submissions/ZZ_480bdac53d	na	na	na	na	na	na	na	na	na	na
KL0318-cb7	typical C. ulcerans	dog	positive	negative	333752	335434	1682	1574644	1575324	yes	36	prophage	0.5332	0.5276	incomplete	40	38	299465	335512	PHAGE_Gordon_BritBrat_NC_030942(13)	http://phaster.ca/submissions/ZZ_cdfebee7cc	na	na	na	na	na	na	na	na	na	na
KL0330	C. diphtheriae	human	negative	na	nd	nd	nd	1276147	1276827	no	9.8	prophage	0.5344	0.4985	incomplete	50	7	584349	594171	PHAGE_Plankt_PaV_LD_NC_016564(1)	http://phaster.ca/submissions/ZZ_e8d3eb3585	na	na	na	na	na	na	na	na	na	na
KL0330	C. diphtheriae	human	negative	na	nd	nd	nd	1276147	1276827	no	8.1	prophage	0.5344	0.5275	incomplete	40	11	1784793	1792953	PHAGE_Synech_ACG_2014b_NC_027130(1)	http://phaster.ca/submissions/ZZ_e8d3eb3585	na	na	na	na	na	na	na	na	na	na
KL0330	C. diphtheriae	human	negative	na	nd	nd	nd	1276147	1276827	no	6.2	prophage	0.5344	0.553	incomplete	10	8	2017606	2023849	PHAGE_Bacill_SP_15_NC_031245(1)	http://phaster.ca/submissions/ZZ_e8d3eb3585	na	na	na	na	na	na	na	na	na	na
KL0330	C. diphtheriae	human	negative	na	nd	nd	nd	1276147	1276827	no	6.9	prophage	0.5344	0.5519	incomplete	10	8	2242284	2249188	PHAGE_Gordon_Nyceirae_NC_031004(4)	http://phaster.ca/submissions/ZZ_e8d3eb3585	na	na	na	na	na	na	na	na	na	na
KL0345	typical C. ulcerans	cat	positive	negative	306455	308137	1682	1526302	1526982	no	8.7	prophage	0.5331	0.5547	incomplete	30	10	615314	624039	PHAGE_Mycoba_Panchino_NC_031281(2)	http://phaster.ca/submissions/ZZ_691ec06957	na	na	na	na	na	na	na	na	na	na
KL0345	typical C. ulcerans	cat	positive	negative	306455	308137	1682	1526302	1526982	no	8.9	prophage	0.5331	0.5181	incomplete	10	8	2031994	2040908	PHAGE_Gordon_Vendetta_NC_030911(3)	http://phaster.ca/submissions/ZZ_691ec06957	na	na	na	na	na	na	na	na	na	na
KL0345	typical C. ulcerans	cat	positive	negative	306455	308137	1682	1526302	1526982	yes	7.693	PAI Meinel et al 2014	0.5331	0.476	no prophage	na	na	na	na	na	na	300622	301005	nd	302171	303203	304151	304407	304882	305526	308215
KL0349	typical C. ulcerans	human	negative	negative	nd	nd	nd	1609839	1610519	no	28	prophage	0.5341	0.5187	intact	107	38	3068	31084	PHAGE_Gordon_GMA4_NC_030939(12)	http://phaster.ca/submissions/ZZ_96a95b8f4a	na	na	na	na	na	na	na	na	na	na
KL0349	typical C. ulcerans	human	negative	negative	nd	nd	nd	1609839	1610519	no	35.7	prophage	0.5341	0.5488	incomplete	40	20	576705	612480	PHAGE_Gordon_Ghobes_NC_031028(6)	http://phaster.ca/submissions/ZZ_96a95b8f4a	na	na	na	na	na	na	na	na	na	na
KL0349	typical C. ulcerans	human	negative	negative	nd	nd	nd	1609839	1610519	no	18.5	prophage	0.5341	0.5713	incomplete	20	17	604881	623456	PHAGE_Gordon_Bantam_NC_031074(11)	http://phaster.ca/submissions/ZZ_96a95b8f4a	na	na	na	na	na	na	na	na	na	na
KL0349	typical C. ulcerans	human	negative	negative	nd	nd	nd	1609839	1610519	no	47	prophage	0.5341	0.5321	incomplete	40	55	1769721	1816807	PHAGE_Mycoba_Brocalys_NC_031262(15)	http://phaster.ca/submissions/ZZ_96a95b8f4a	na	na	na	na	na	na	na	na	na	na
KL0349	typical C. ulcerans	human	negative	negative	nd	nd	nd	1609839	1610519	no	16.5	prophage	0.5341	0.5576	incomplete	20	16	1920443	1937032	PHAGE_Gordon_Nyceirae_NC_031004(12)	http://phaster.ca/submissions/ZZ_96a95b8f4a	na	na	na	na	na	na	na	na	na	na
KL0350	typical C. ulcerans	human	positive	positive	306199	307881	1682	1526382	1527062	no	8.7	prophage	0.5331	0.5545	incomplete	30	10	615021	623746	PHAGE_Mycoba_Panchino_NC_031281(2)	http://phaster.ca/submissions/ZZ_4a17443907	na	na	na	na	na	na	na	na	na	na
KL0350	typical C. ulcerans	human	positive	positive	306199	307881	1682	1526382	1527062	no	8.9	prophage	0.5331	0.5192	incomplete	10	8	2031805	2040762	PHAGE_Gordon_Vendetta_NC_030911(3)	http://phaster.ca/submissions/ZZ_4a17443907	na	na	na	na	na	na	na	na	na	na
KL0350	typical C. ulcerans	human	positive	positive	306199	307881	1682	1526382	1527062	yes	7.693	PAI Meinel et al 2014	0.5331	0.476	no prophage	na	na	na	na	na	na	300366	300749	nd	301915	302947	303895	304151	304626	305270	307959
KL0355	C. diphtheriae	human	negative	na	nd	nd	nd	1471173	1471853	no	11.5	prophage	0.532	0.5509	incomplete	20	19	2204357	2215878	PHAGE_Clostr_phiCT453A_NC_028991(2)	http://phaster.ca/submissions/ZZ_a8881e4c70	na	na	na	na	na	na	na	na	na	na
KL0355	C. diphtheriae	human	negative	na	nd	nd	nd	1471173	1471853	no	62.5	prophage	0.532	0.4054	intact	150	82	2332055	2394642	PHAGE_Staphy_StB12_NC_020490(27)	http://phaster.ca/submissions/ZZ_a8881e4c70	na	na	na	na	na	na	na	na	na	na
KL0360	C. diphtheriae	human	negative	na	nd	nd	nd	1404606	1405286	no	6.9	prophage	0.5353	0.5532	incomplete	10	8	23962	30868	PHAGE_Gordon_Nyceirae_NC_031004(5)	http://phaster.ca/submissions/ZZ_28ad226fee	na	na	na	na	na	na	na	na	na	na
KL0360	C. diphtheriae	human	negative	na	nd	nd	nd	1404606	1405286	no	31.7	prophage	0.5353	0.5275	questionable	70	10	696058	727797	PHAGE_Staphy_phiPV83_NC_002486(1)	http://phaster.ca/submissions/ZZ_28ad226fee	na	na	na	na	na	na	na	na	na	na
KL0360	C. diphtheriae	human	negative	na	nd	nd	nd	1404606	1405286	no	7.1	prophage	0.5353	0.5366	incomplete	60	13	2063756	2070898	PHAGE_Staphy_SPbeta_like_NC_029119(4)	http://phaster.ca/submissions/ZZ_28ad226fee	na	na	na	na	na	na	na	na	na	na
KL0360	C. diphtheriae	human	negative	na	nd	nd	nd	1404606	1405286	no	13.1	prophage	0.5353	0.5718	incomplete	30	19	2181548	2194666	PHAGE_Bacill_SP_15_NC_031245(1)	http://phaster.ca/submissions/ZZ_28ad226fee	na	na	na	na	na	na	na	na	na	na
KL0360	C. diphtheriae	human	negative	na	nd	nd	nd	1404606	1405286	no	5.1	prophage	0.5353	0.541	incomplete	60	11	2386864	2392048	PHAGE_Staphy_SPbeta_like_NC_029119(1)	http://phaster.ca/submissions/ZZ_28ad226fee	na	na	na	na	na	na	na	na	na	na
KL0371	C. diphtheriae	human	negative	na	nd	nd	nd	1295068	1295748	no	28.7	prophage	0.5344	0.5279	incomplete	50	7	591752	620510	PHAGE_Plankt_PaV_LD_NC_016564(1)	http://phaster.ca/submissions/ZZ_27628631b9	na	na	na	na	na	na	na	na	na	na
KL0371	C. diphtheriae	human	negative	na	nd	nd	nd	1295068	1295748	no	8.1	prophage	0.5344	0.5275	incomplete	40	11	1803818	1811978	PHAGE_Synech_ACG_2014b_NC_027130(1)	http://phaster.ca/submissions/ZZ_27628631b9	na	na	na	na	na	na	na	na	na	na
KL0371	C. diphtheriae	human	negative	na	nd	nd	nd	1295068	1295748	no	6.2	prophage	0.5344	0.553	incomplete	10	8	2036879	2043122	PHAGE_Bacill_SP_15_NC_031245(1)	http://phaster.ca/submissions/ZZ_27628631b9	na	na	na	na	na	na	na	na	na	na
KL0371	C. diphtheriae	human	negative	na	nd	nd	nd	1295068	1295748	no	6.9	prophage	0.5344	0.5519	incomplete	10	8	2261819	2268723	PHAGE_Gordon_Nyceirae_NC_031004(4)	http://phaster.ca/submissions/ZZ_27628631b9	na	na	na	na	na	na	na	na	na	na
KL0372	C. diphtheriae	human	negative	na	nd	nd	nd	1295305	1295985	no	12.1	prophage	0.5344	0.4972	incomplete	50	7	602658	614838	PHAGE_Plankt_PaV_LD_NC_016564(1)	http://phaster.ca/submissions/ZZ_4b3354e0a5	na	na	na	na	na	na	na	na	na	na
KL0372	C. diphtheriae	human	negative	na	nd	nd	nd	1295305	1295985	no	8.1	prophage	0.5344	0.5275	incomplete	40	11	1803707	1811867	PHAGE_Synech_ACG_2014b_NC_027130(1)	http://phaster.ca/submissions/ZZ_4b3354e0a5	na	na	na	na	na	na	na	na	na	na
KL0372	C. diphtheriae	human	negative	na	nd	nd	nd	1295305	1295985	no	6.2	prophage	0.5344	0.553	incomplete	10	8	2036495	2042738	PHAGE_Bacill_SP_15_NC_031245(1)	http://phaster.ca/submissions/ZZ_4b3354e0a5	na	na	na	na	na	na	na	na	na	na
KL0372	C. diphtheriae	human	negative	na	nd	nd	nd	1295305	1295985	no	6.9	prophage	0.5344	0.5519	incomplete	10	8	2261173	2268077	PHAGE_Gordon_Nyceirae_NC_031004(4)	http://phaster.ca/submissions/ZZ_4b3354e0a5	na	na	na	na	na	na	na	na	na	na
KL0372	C. diphtheriae	human	negative	na	nd	nd	nd	1295305	1295985	no	6.7	prophage	0.5344	0.5233	questionable	70	11	2338856	2345595	PHAGE_Paenib_Xenia_NC_028837(1)	http://phaster.ca/submissions/ZZ_4b3354e0a5	na	na	na	na	na	na	na	na	na	na
KL0374	atypical C. ulcerans (NTTB)	boar	positive	negative	2940	4649	1709	1238160	1238840	no	44.3	prophage	0.5444	0.5581	questionable	70	29	1330876	1375198	PHAGE_Staphy_phi2958PVL_NC_011344(3)	http://phaster.ca/submissions/ZZ_6b67d993f2	na	na	na	na	na	na	na	na	na	na
KL0374	atypical C. ulcerans (NTTB)	boar	positive	negative	2940	4649	1709	1238160	1238840	no	22.6	prophage	0.5444	0.5978	incomplete	60	25	1773620	1796312	PHAGE_Gordon_Kita_NC_031233(7)	http://phaster.ca/submissions/ZZ_6b67d993f2	na	na	na	na	na	na	na	na	na	na
KL0374	atypical C. ulcerans (NTTB)	boar	positive	negative	2940	4649	1709	1238160	1238840	no	17.7	prophage	0.5444	0.5482	incomplete	20	23	1902658	1920450	PHAGE_Gordon_Gsput1_NC_030932(10)	http://phaster.ca/submissions/ZZ_6b67d993f2	na	na	na	na	na	na	na	na	na	na
KL0374	atypical C. ulcerans (NTTB)	boar	positive	negative	2940	4649	1709	1238160	1238840	no	28.7	prophage	0.5444	0.5287	questionable	70	42	2516055	2544755	PHAGE_Gordon_Guacamole_NC_031265(20)	http://phaster.ca/submissions/ZZ_6b67d993f2	na	na	na	na	na	na	na	na	na	na
KL0382	atypical C. ulcerans (NTTB)	boar	positive	negative	262591	264300	1709	1497980	1498660	yes	33	prophage	0.5444	0.5229	questionable	90	44	231328	264380	PHAGE_Mycoba_Gardann_NC_031124(20)	http://phaster.ca/submissions/ZZ_c384bc315d	na	na	na	na	na	na	na	na	na	na
KL0382	atypical C. ulcerans (NTTB)	boar	positive	negative	262591	264300	1709	1497980	1498660	no	44.3	prophage	0.5444	0.5581	questionable	70	29	1590696	1635018	PHAGE_Staphy_phi2958PVL_NC_011344(3)	http://phaster.ca/submissions/ZZ_c384bc315d	na	na	na	na	na	na	na	na	na	na
KL0382	atypical C. ulcerans (NTTB)	boar	positive	negative	262591	264300	1709	1497980	1498660	no	22.6	prophage	0.5444	0.5978	incomplete	60	25	2033425	2056117	PHAGE_Gordon_Kita_NC_031233(7)	http://phaster.ca/submissions/ZZ_c384bc315d	na	na	na	na	na	na	na	na	na	na
KL0382	atypical C. ulcerans (NTTB)	boar	positive	negative	262591	264300	1709	1497980	1498660	no	17.7	prophage	0.5444	0.5482	incomplete	20	22	2162464	2180255	PHAGE_Gordon_Gsput1_NC_030932(10)	http://phaster.ca/submissions/ZZ_c384bc315d	na	na	na	na	na	na	na	na	na	na
KL0386	atypical C. ulcerans (NTTB)	boar	positive	negative	168405	170114	1709	1399532	1400212	yes	33	prophage	0.5444	0.5229	questionable	90	44	137142	170194	PHAGE_Mycoba_Gardann_NC_031124(20)	http://phaster.ca/submissions/ZZ_e7b029d974	na	na	na	na	na	na	na	na	na	na
KL0386	atypical C. ulcerans (NTTB)	boar	positive	negative	168405	170114	1709	1399532	1400212	no	44.3	prophage	0.5444	0.5581	questionable	70	29	1492248	1536570	PHAGE_Staphy_phi2958PVL_NC_011344(3)	http://phaster.ca/submissions/ZZ_e7b029d974	na	na	na	na	na	na	na	na	na	na
KL0386	atypical C. ulcerans (NTTB)	boar	positive	negative	168405	170114	1709	1399532	1400212	no	22.6	prophage	0.5444	0.5978	incomplete	60	25	1935015	1957707	PHAGE_Gordon_Kita_NC_031233(7)	http://phaster.ca/submissions/ZZ_e7b029d974	na	na	na	na	na	na	na	na	na	na
KL0386	atypical C. ulcerans (NTTB)	boar	positive	negative	168405	170114	1709	1399532	1400212	no	17.7	prophage	0.5444	0.5482	incomplete	20	22	2064054	2081846	PHAGE_Gordon_Gsput1_NC_030932(10)	http://phaster.ca/submissions/ZZ_e7b029d974	na	na	na	na	na	na	na	na	na	na
KL0387-cb8	typical C. ulcerans	human	positive	negative	300171	301853	1682	1565853	1566533	no	32.4	prophage	0.5329	0.5205	intact	107	32	424840	457273	PHAGE_Gordon_Gsput1_NC_030932(12)	http://phaster.ca/submissions/ZZ_b54e32d252	na	na	na	na	na	na	na	na	na	na
KL0387-cb8	typical C. ulcerans	human	positive	negative	300171	301853	1682	1565853	1566533	no	37	prophage	0.5329	0.5313	incomplete	40	66	1900870	1937926	PHAGE_Gordon_BetterKatz_NC_031247(18)	http://phaster.ca/submissions/ZZ_b54e32d252	na	na	na	na	na	na	na	na	na	na
KL0387-cb8	typical C. ulcerans	human	positive	negative	300171	301853	1682	1565853	1566533	yes	7.693	PAI Meinel et al 2014	0.5329	0.476	no prophage	na	na	na	na	na	na	294338	294721	nd	295887	296919	297867	298123	298598	299242	301931
KL0392-cb9	typical C. ulcerans	cat	positive	negative	301050	302732	1682	1533691	1534371	no	37	prophage	0.5333	0.5313	incomplete	40	66	1869046	1906102	PHAGE_Gordon_BetterKatz_NC_031247(18)	http://phaster.ca/submissions/ZZ_0db367e4c0	na	na	na	na	na	na	na	na	na	na
KL0392-cb9	typical C. ulcerans	cat	positive	negative	301050	302732	1682	1533691	1534371	yes	7.693	PAI Meinel et al 2014	0.5333	0.476	no prophage	na	na	na	na	na	na	295217	295600	nd	296766	297798	298746	299002	299477	300121	302810
KL0394	atypical C. ulcerans (NTTB)	boar	positive	negative	143543	145252	1709	1375708	1376388	yes	33	prophage	0.5443	0.5229	questionable	90	44	112280	145332	PHAGE_Mycoba_Gardann_NC_031124(20)	http://phaster.ca/submissions/ZZ_5264179414	na	na	na	na	na	na	na	na	na	na
KL0394	atypical C. ulcerans (NTTB)	boar	positive	negative	143543	145252	1709	1375708	1376388	no	44.3	prophage	0.5443	0.5581	questionable	70	29	1468424	1512747	PHAGE_Staphy_phi2958PVL_NC_011344(3)	http://phaster.ca/submissions/ZZ_5264179414	na	na	na	na	na	na	na	na	na	na
KL0394	atypical C. ulcerans (NTTB)	boar	positive	negative	143543	145252	1709	1375708	1376388	no	22.6	prophage	0.5443	0.5978	incomplete	60	25	1911037	1933729	PHAGE_Gordon_Kita_NC_031233(7)	http://phaster.ca/submissions/ZZ_5264179414	na	na	na	na	na	na	na	na	na	na
KL0394	atypical C. ulcerans (NTTB)	boar	positive	negative	143543	145252	1709	1375708	1376388	no	22.8	prophage	0.5443	0.5388	incomplete	30	22	2033772	2056641	PHAGE_Gordon_Hedwig_NC_031099(9)	http://phaster.ca/submissions/ZZ_5264179414	na	na	na	na	na	na	na	na	na	na
KL0395	atypical C. ulcerans (NTTB)	boar	positive	negative	143443	145152	1709	1378441	1379121	yes	33	prophage	0.5444	0.5229	questionable	90	44	112180	145232	PHAGE_Mycoba_Gardann_NC_031124(20)	http://phaster.ca/submissions/ZZ_1c0c332275	na	na	na	na	na	na	na	na	na	na
KL0395	atypical C. ulcerans (NTTB)	boar	positive	negative	143443	145152	1709	1378441	1379121	no	44.3	prophage	0.5444	0.5581	questionable	70	29	1471157	1515480	PHAGE_Staphy_phi2958PVL_NC_011344(3)	http://phaster.ca/submissions/ZZ_1c0c332275	na	na	na	na	na	na	na	na	na	na
KL0395	atypical C. ulcerans (NTTB)	boar	positive	negative	143443	145152	1709	1378441	1379121	no	22.6	prophage	0.5444	0.5978	incomplete	60	25	1913871	1936563	PHAGE_Gordon_Kita_NC_031233(7)	http://phaster.ca/submissions/ZZ_1c0c332275	na	na	na	na	na	na	na	na	na	na
KL0395	atypical C. ulcerans (NTTB)	boar	positive	negative	143443	145152	1709	1378441	1379121	no	20.7	prophage	0.5444	0.5481	incomplete	30	22	2039963	2060700	PHAGE_Gordon_Hedwig_NC_031099(9)	http://phaster.ca/submissions/ZZ_1c0c332275	na	na	na	na	na	na	na	na	na	na
KL0396	atypical C. ulcerans (NTTB)	boar	positive	negative	320373	322082	1709	1555246	1555926	yes	42.7	prophage	0.5444	0.5308	questionable	90	44	282373	325151	PHAGE_Mycoba_Gardann_NC_031124(20)	http://phaster.ca/submissions/ZZ_0996d2fe76	na	na	na	na	na	na	na	na	na	na
KL0396	atypical C. ulcerans (NTTB)	boar	positive	negative	320373	322082	1709	1555246	1555926	no	44.3	prophage	0.5444	0.5581	questionable	70	29	1647962	1692284	PHAGE_Staphy_phi2958PVL_NC_011344(3)	http://phaster.ca/submissions/ZZ_0996d2fe76	na	na	na	na	na	na	na	na	na	na
KL0396	atypical C. ulcerans (NTTB)	boar	positive	negative	320373	322082	1709	1555246	1555926	no	22.6	prophage	0.5444	0.5978	incomplete	60	25	2090671	2113363	PHAGE_Gordon_Kita_NC_031233(7)	http://phaster.ca/submissions/ZZ_0996d2fe76	na	na	na	na	na	na	na	na	na	na
KL0396	atypical C. ulcerans (NTTB)	boar	positive	negative	320373	322082	1709	1555246	1555926	no	13.7	prophage	0.5444	0.5498	incomplete	20	19	2221625	2235333	PHAGE_Gordon_Hedwig_NC_031099(9)	http://phaster.ca/submissions/ZZ_0996d2fe76	na	na	na	na	na	na	na	na	na	na
KL0400	atypical C. ulcerans (NTTB)	boar	positive	negative	263034	264743	1709	1498022	1498702	yes	42.7	prophage	0.5444	0.5308	questionable	90	43	225022	267816	PHAGE_Mycoba_Gardann_NC_031124(20)	http://phaster.ca/submissions/ZZ_2dff19f07e	na	na	na	na	na	na	na	na	na	na
KL0400	atypical C. ulcerans (NTTB)	boar	positive	negative	263034	264743	1709	1498022	1498702	no	44.3	prophage	0.5444	0.5581	questionable	70	29	1590738	1635060	PHAGE_Staphy_phi2958PVL_NC_011344(3)	http://phaster.ca/submissions/ZZ_2dff19f07e	na	na	na	na	na	na	na	na	na	na
KL0400	atypical C. ulcerans (NTTB)	boar	positive	negative	263034	264743	1709	1498022	1498702	no	22.6	prophage	0.5444	0.5978	incomplete	60	25	2033508	2056200	PHAGE_Gordon_Kita_NC_031233(7)	http://phaster.ca/submissions/ZZ_2dff19f07e	na	na	na	na	na	na	na	na	na	na
KL0400	atypical C. ulcerans (NTTB)	boar	positive	negative	263034	264743	1709	1498022	1498702	no	20.7	prophage	0.5444	0.5481	incomplete	30	23	2159607	2180343	PHAGE_Gordon_Hedwig_NC_031099(9)	http://phaster.ca/submissions/ZZ_2dff19f07e	na	na	na	na	na	na	na	na	na	na
KL0401	atypical C. ulcerans (NTTB)	boar	positive	negative	2940	4649	1709	1229931	1230611	no	44.3	prophage	0.5443	0.5581	questionable	70	29	1322537	1366859	PHAGE_Staphy_phi2958PVL_NC_011344(3)	http://phaster.ca/submissions/ZZ_12a11c2081	na	na	na	na	na	na	na	na	na	na
KL0401	atypical C. ulcerans (NTTB)	boar	positive	negative	2940	4649	1709	1229931	1230611	no	22.6	prophage	0.5443	0.5978	incomplete	60	25	1765332	1788024	PHAGE_Gordon_Kita_NC_031233(7)	http://phaster.ca/submissions/ZZ_12a11c2081	na	na	na	na	na	na	na	na	na	na
KL0401	atypical C. ulcerans (NTTB)	boar	positive	negative	2940	4649	1709	1229931	1230611	no	24.1	prophage	0.5443	0.54	incomplete	30	24	1888085	1912223	PHAGE_Gordon_Gsput1_NC_030932(10)	http://phaster.ca/submissions/ZZ_12a11c2081	na	na	na	na	na	na	na	na	na	na
KL0401	atypical C. ulcerans (NTTB)	boar	positive	negative	2940	4649	1709	1229931	1230611	no	36.6	prophage	0.5443	0.5655	questionable	80	43	2507847	2544468	PHAGE_Gordon_Guacamole_NC_031265(20)	http://phaster.ca/submissions/ZZ_12a11c2081	na	na	na	na	na	na	na	na	na	na
KL0433	typical C. ulcerans	human	positive	positive	300308	301990	1682	1533772	1534452	no	37.1	prophage	0.5332	0.5313	incomplete	40	66	1868749	1905869	PHAGE_Gordon_BetterKatz_NC_031247(18)	http://phaster.ca/submissions/ZZ_61d22dc34f	na	na	na	na	na	na	na	na	na	na
KL0433	typical C. ulcerans	human	positive	positive	300308	301990	1682	1533772	1534452	yes	7.692	PAI Meinel et al 2014	0.5332	0.477	no prophage	na	na	na	na	na	na	294476	294859	nd	296025	297057	298005	298261	298736	299380	302068
KL0434	C. diphtheriae	human	negative	na	nd	nd	nd	1095023	1095703	no	9.5	prophage	0.5341	0.5587	incomplete	10	12	1835745	1845327	PHAGE_Clostr_phiCT453A_NC_028991(2)	http://phaster.ca/submissions/ZZ_d25fdf58b2	na	na	na	na	na	na	na	na	na	na
KL0434	C. diphtheriae	human	negative	na	nd	nd	nd	1095023	1095703	no	6.2	prophage	0.5341	0.5686	incomplete	10	9	2004314	2010516	PHAGE_Staphy_phi2958PVL_NC_011344(2)	http://phaster.ca/submissions/ZZ_d25fdf58b2	na	na	na	na	na	na	na	na	na	na
KL0434	C. diphtheriae	human	negative	na	nd	nd	nd	1095023	1095703	no	6.9	prophage	0.5341	0.5536	incomplete	10	8	2066684	2073590	PHAGE_Gordon_Nyceirae_NC_031004(5)	http://phaster.ca/submissions/ZZ_d25fdf58b2	na	na	na	na	na	na	na	na	na	na
KL0438	C. diphtheriae	human	negative	na	nd	nd	nd	1272982	1273662	no	12.1	prophage	0.5344	0.4972	incomplete	50	7	580323	592503	PHAGE_Plankt_PaV_LD_NC_016564(1)	http://phaster.ca/submissions/ZZ_78e4122a16	na	na	na	na	na	na	na	na	na	na
KL0438	C. diphtheriae	human	negative	na	nd	nd	nd	1272982	1273662	no	8.1	prophage	0.5344	0.5275	incomplete	40	11	1781412	1789572	PHAGE_Synech_ACG_2014b_NC_027130(1)	http://phaster.ca/submissions/ZZ_78e4122a16	na	na	na	na	na	na	na	na	na	na
KL0438	C. diphtheriae	human	negative	na	nd	nd	nd	1272982	1273662	no	6.2	prophage	0.5344	0.553	incomplete	10	8	2014086	2020329	PHAGE_Bacill_SP_15_NC_031245(1)	http://phaster.ca/submissions/ZZ_78e4122a16	na	na	na	na	na	na	na	na	na	na
KL0438	C. diphtheriae	human	negative	na	nd	nd	nd	1272982	1273662	no	6.9	prophage	0.5344	0.5519	incomplete	10	8	2238764	2245668	PHAGE_Gordon_Nyceirae_NC_031004(4)	http://phaster.ca/submissions/ZZ_78e4122a16	na	na	na	na	na	na	na	na	na	na
KL0438	C. diphtheriae	human	negative	na	nd	nd	nd	1272982	1273662	no	6.7	prophage	0.5344	0.545	questionable	70	11	2339150	2345932	PHAGE_Shigel_SfIV_NC_022749(1)	http://phaster.ca/submissions/ZZ_78e4122a16	na	na	na	na	na	na	na	na	na	na
KL0442	typical C. ulcerans	human	positive	negative	333412	335094	1682	1568915	1569595	yes	35.8	prophage	0.5331	0.5271	incomplete	40	38	299314	335172	PHAGE_Gordon_BritBrat_NC_030942(13)	http://phaster.ca/submissions/ZZ_8e52696ca5	na	na	na	na	na	na	na	na	na	na
KL0451	typical C. ulcerans	human	negative	na	nd	nd	nd	1357797	1358477	no	8.6	prophage	0.5335	0.5542	incomplete	30	10	454950	463642	PHAGE_Mycoba_Panchino_NC_031281(2)	http://phaster.ca/submissions/ZZ_615ee2c58c	na	na	na	na	na	na	na	na	na	na
KL0451	typical C. ulcerans	human	negative	na	nd	nd	nd	1357797	1358477	no	8.9	prophage	0.5335	0.5185	incomplete	10	8	1858198	1867142	PHAGE_Gordon_Vendetta_NC_030911(3)	http://phaster.ca/submissions/ZZ_615ee2c58c	na	na	na	na	na	na	na	na	na	na
KL0459	typical C. ulcerans	human	positive	positive	333333	335015	1682	1568827	1569507	yes	36	prophage	0	0.5276	incomplete	40	38	299046	335093	PHAGE_Gordon_BritBrat_NC_030942(13)	http://phaster.ca/submissions/ZZ_0f07d4d872	na	na	na	na	na	na	na	na	na	na
KL0459	typical C. ulcerans	human	positive	positive	333333	335015	1682	1568827	1569507	no	36.5	prophage	0	0.3849	incomplete	40	22	3746625	3783138	PHAGE_Strept_20617_NC_023503(3)	http://phaster.ca/submissions/ZZ_0f07d4d872	na	na	na	na	na	na	na	na	na	na
KL0461	C. diphtheriae	human	negative	na	nd	nd	nd	1374921	1375601	no	33.1	prophage	0.535	0.5295	incomplete	60	40	121176	154354	PHAGE_Gordon_BritBrat_NC_030942(12)	http://phaster.ca/submissions/ZZ_1f74579af6	na	na	na	na	na	na	na	na	na	na
KL0468	typical C. ulcerans	human	positive	negative	121133	122815	1682	1428752	1429432	no	35.5	prophage	0.5337	0.5447	incomplete	40	20	402310	437857	PHAGE_Gordon_Ghobes_NC_031028(6)	http://phaster.ca/submissions/ZZ_b6164e2b2a	na	na	na	na	na	na	na	na	na	na
KL0468	typical C. ulcerans	human	positive	negative	121133	122815	1682	1428752	1429432	no	18.5	prophage	0.5337	0.5713	incomplete	20	17	435613	454188	PHAGE_Gordon_Yvonnetastic_NC_031230(12)	http://phaster.ca/submissions/ZZ_b6164e2b2a	na	na	na	na	na	na	na	na	na	na
KL0468	typical C. ulcerans	human	positive	negative	121133	122815	1682	1428752	1429432	no	62.8	prophage	0.5337	0.5331	incomplete	50	73	1947309	2010134	PHAGE_Mycoba_Brocalys_NC_031262(14)	http://phaster.ca/submissions/ZZ_b6164e2b2a	na	na	na	na	na	na	na	na	na	na
KL0468	typical C. ulcerans	human	positive	negative	121133	122815	1682	1428752	1429432	yes	7.693	PAI Meinel et al 2014	0.5337	0.476	no prophage	na	na	na	na	na	na	115300	115683	nd	116849	117881	118829	119085	119560	120204	122893
KL0472	typical C. ulcerans	human	positive	negative	299735	301417	1682	1560172	1560852	no	20.9	prophage	0.5336	0.5553	incomplete	20	20	2150268	2171197	PHAGE_Gordon_Nyceirae_NC_031004(11)	http://phaster.ca/submissions/ZZ_1b74f733bd	na	na	na	na	na	na	na	na	na	na
KL0472	typical C. ulcerans	human	positive	negative	299735	301417	1682	1560172	1560852	yes	7.693	PAI Meinel et al 2014	0.5336	0.476	no prophage	na	na	na	na	na	na	293902	294285	nd	295451	296483	297431	297687	298162	298806	301495
KL0475	typical C. ulcerans	human	positive	positive	306283	307965	1682	1604383	1605063	no	32.4	prophage	0.5334	0.5206	intact	107	32	417278	449711	PHAGE_Gordon_Gsput1_NC_030932(12)	http://phaster.ca/submissions/ZZ_948968de4b	na	na	na	na	na	na	na	na	na	na
KL0475	typical C. ulcerans	human	positive	positive	306283	307965	1682	1604383	1605063	no	34.9	prophage	0.5334	0.5451	incomplete	40	20	619793	654790	PHAGE_Gordon_Ghobes_NC_031028(6)	http://phaster.ca/submissions/ZZ_948968de4b	na	na	na	na	na	na	na	na	na	na
KL0475	typical C. ulcerans	human	positive	positive	306283	307965	1682	1604383	1605063	no	18.5	prophage	0.5334	0.5713	incomplete	20	17	652546	671121	PHAGE_Gordon_Yvonnetastic_NC_031230(12)	http://phaster.ca/submissions/ZZ_948968de4b	na	na	na	na	na	na	na	na	na	na
KL0475	typical C. ulcerans	human	positive	positive	306283	307965	1682	1604383	1605063	no	48.5	prophage	0.5334	0.5297	incomplete	40	74	1929860	1978398	PHAGE_Gordon_BetterKatz_NC_031247(21)	http://phaster.ca/submissions/ZZ_948968de4b	na	na	na	na	na	na	na	na	na	na
KL0475	typical C. ulcerans	human	positive	positive	306283	307965	1682	1604383	1605063	yes	7.693	PAI Meinel et al 2014	0.5334	0.476	no prophage	na	na	na	na	na	na	300450	300833	nd	301999	303031	303979	304235	304710	305354	308043
KL0476	C. diphtheriae	human	negative	na	nd	nd	nd	1616409	1617089	no	46.1	prophage	0.5355	0.5394	incomplete	40	61	816842	862968	PHAGE_Gordon_Gsput1_NC_030932(15)	http://phaster.ca/submissions/ZZ_b71587594f	na	na	na	na	na	na	na	na	na	na
KL0476	C. diphtheriae	human	negative	na	nd	nd	nd	1616409	1617089	no	35.2	prophage	0.5355	0.5376	incomplete	40	29	1249304	1284544	PHAGE_Mycoba_Panchino_NC_031281(15)	http://phaster.ca/submissions/ZZ_b71587594f	na	na	na	na	na	na	na	na	na	na
KL0476	C. diphtheriae	human	negative	na	nd	nd	nd	1616409	1617089	no	14.4	prophage	0.5355	0.5171	incomplete	10	23	1296607	1311072	PHAGE_Gordon_BaxterFox_NC_031226(11)	http://phaster.ca/submissions/ZZ_b71587594f	na	na	na	na	na	na	na	na	na	na
KL0476	C. diphtheriae	human	negative	na	nd	nd	nd	1616409	1617089	no	17.6	prophage	0.5355	0.5516	questionable	70	18	2049222	2066833	PHAGE_Gordon_McGonagall_NC_030912(13)	http://phaster.ca/submissions/ZZ_b71587594f	na	na	na	na	na	na	na	na	na	na
KL0479	C. diphtheriae	human	negative	na	nd	nd	nd	1398442	1399122	no	35.7	prophage	0.5378	0.5288	intact	150	27	2645729	2681468	PHAGE_Staphy_SPbeta_like_NC_029119(2)	http://phaster.ca/submissions/ZZ_4b2bdb9164	na	na	na	na	na	na	na	na	na	na
KL0479	C. diphtheriae	human	negative	na	nd	nd	nd	1398442	1399122	no	17.2	prophage	0.5378	0.5277	intact	150	26	2676131	2693398	PHAGE_Staphy_SPbeta_like_NC_029119(3)	http://phaster.ca/submissions/ZZ_4b2bdb9164	na	na	na	na	na	na	na	na	na	na
KL0483	typical C. ulcerans	human	positive	positive	305773	307455	1682	1573044	1573724	no	36	prophage	0.534	0.5494	incomplete	40	19	591937	627980	PHAGE_Gordon_Ghobes_NC_031028(6)	http://phaster.ca/submissions/ZZ_fd38310c4c	na	na	na	na	na	na	na	na	na	na
KL0483	typical C. ulcerans	human	positive	positive	305773	307455	1682	1573044	1573724	no	18.5	prophage	0.534	0.572	incomplete	20	17	620437	638961	PHAGE_Gordon_Yvonnetastic_NC_031230(12)	http://phaster.ca/submissions/ZZ_fd38310c4c	na	na	na	na	na	na	na	na	na	na
KL0483	typical C. ulcerans	human	positive	positive	305773	307455	1682	1573044	1573724	no	49.4	prophage	0.534	0.5348	incomplete	40	66	1908553	1958007	PHAGE_Gordon_BetterKatz_NC_031247(16)	http://phaster.ca/submissions/ZZ_fd38310c4c	na	na	na	na	na	na	na	na	na	na
KL0483	typical C. ulcerans	human	positive	positive	305773	307455	1682	1573044	1573724	no	27.2	prophage	0.534	0.554	incomplete	20	35	2224009	2251263	PHAGE_Gordon_Nyceirae_NC_031004(11)	http://phaster.ca/submissions/ZZ_fd38310c4c	na	na	na	na	na	na	na	na	na	na
KL0483	typical C. ulcerans	human	positive	positive	305773	307455	1682	1573044	1573724	yes	7.693	PAI Meinel et al 2014	0.534	0.476	no prophage	na	na	na	na	na	na	299940	300323	nd	301489	302521	303469	303725	304200	304844	307533
KL0491	C. amycolatum	boar	negative	na	nd	nd	nd	nd	nd	no	24.1	prophage	0.621	0.598	incomplete	40	25	1370390	1394579	PHAGE_Gordon_GMA4_NC_030939(19)	http://phaster.ca/submissions/ZZ_8cc2bd39e7	na	na	na	na	na	na	na	na	na	na
KL0497	typical C. ulcerans	human	positive	positive	308573	310255	1682	1560050	1560730	no	32.4	prophage	0.5331	0.5205	intact	107	32	419521	451954	PHAGE_Gordon_Gsput1_NC_030932(12)	http://phaster.ca/submissions/ZZ_8e2c71143c	na	na	na	na	na	na	na	na	na	na
KL0497	typical C. ulcerans	human	positive	positive	308573	310255	1682	1560050	1560730	yes	7.693	PAI Meinel et al 2014	0.5331	0.476	no prophage	na	na	na	na	na	na	302740	303123	nd	304289	305321	306269	306525	307000	307644	310333
KL0501	typical C. ulcerans	human	positive	negative	300377	302059	1682	1524200	1524880	no	8.7	prophage	0.533	0.5547	incomplete	30	10	606272	614997	PHAGE_Mycoba_Panchino_NC_031281(2)	http://phaster.ca/submissions/ZZ_fd9b725caf	na	na	na	na	na	na	na	na	na	na
KL0501	typical C. ulcerans	human	positive	negative	300377	302059	1682	1524200	1524880	no	8.9	prophage	0.533	0.5188	incomplete	10	8	2030641	2039579	PHAGE_Gordon_Vendetta_NC_030911(3)	http://phaster.ca/submissions/ZZ_fd9b725caf	na	na	na	na	na	na	na	na	na	na
KL0501	typical C. ulcerans	human	positive	negative	300377	302059	1682	1524200	1524880	yes	7.693	PAI Meinel et al 2014	0.533	0.476	no prophage	na	na	na	na	na	na	294544	294927	nd	296093	297125	298073	298329	298804	299448	302137
KL0507	C. diphtheriae	human	negative	na	nd	nd	nd	1291052	1291732	no	12.1	prophage	0.5344	0.4972	incomplete	50	7	598700	610880	PHAGE_Plankt_PaV_LD_NC_016564(1)	http://phaster.ca/submissions/ZZ_4ec912c7e4	na	na	na	na	na	na	na	na	na	na
KL0507	C. diphtheriae	human	negative	na	nd	nd	nd	1291052	1291732	no	8.4	prophage	0.5344	0.5279	incomplete	30	9	1799662	1808146	PHAGE_Synech_ACG_2014b_NC_027130(1)	http://phaster.ca/submissions/ZZ_4ec912c7e4	na	na	na	na	na	na	na	na	na	na
KL0507	C. diphtheriae	human	negative	na	nd	nd	nd	1291052	1291732	no	6.2	prophage	0.5344	0.553	incomplete	10	8	2032901	2039144	PHAGE_Bacill_SP_15_NC_031245(1)	http://phaster.ca/submissions/ZZ_4ec912c7e4	na	na	na	na	na	na	na	na	na	na
KL0507	C. diphtheriae	human	negative	na	nd	nd	nd	1291052	1291732	no	6.9	prophage	0.5344	0.5519	incomplete	10	8	2257580	2264484	PHAGE_Gordon_Nyceirae_NC_031004(4)	http://phaster.ca/submissions/ZZ_4ec912c7e4	na	na	na	na	na	na	na	na	na	na
KL0507	C. diphtheriae	human	negative	na	nd	nd	nd	1291052	1291732	no	8.9	prophage	0.5344	0.5251	intact	120	13	2338114	2347014	PHAGE_Paenib_Xenia_NC_028837(1)	http://phaster.ca/submissions/ZZ_4ec912c7e4	na	na	na	na	na	na	na	na	na	na
KL0515	typical C. ulcerans	human	positive	negative	149291	150973	1682	1363778	1364458	no	14.1	prophage	0.5332	0.5517	questionable	70	22	1824806	1838908	PHAGE_Gordon_McGonagall_NC_030912(14)	http://phaster.ca/submissions/ZZ_95f4daf741	na	na	na	na	na	na	na	na	na	na
KL0515	typical C. ulcerans	human	positive	negative	149291	150973	1682	1363778	1364458	yes	7.982	PAI Meinel et al 2014	0.5332	0.477	no prophage	na	na	na	na	na	na	143169	nd	143390	144754	145786	146603	146988	147462	148233	151051
KL0522	C. diphtheriae	human	negative	na	nd	nd	nd	1363764	1364444	no	45.8	prophage	0.536	0.5475	incomplete	30	57	688615	734423	PHAGE_Gordon_Gsput1_NC_030932(16)	http://phaster.ca/submissions/ZZ_bdfaeb2079	na	na	na	na	na	na	na	na	na	na
KL0540	typical C. ulcerans	human	positive	positive	300342	302024	1682	1519235	1519915	no	31.9	prophage	0.5336	0.5548	incomplete	40	41	2112513	2144499	PHAGE_Gordon_Gsput1_NC_030932(17)	http://phaster.ca/submissions/ZZ_132a07262d	na	na	na	na	na	na	na	na	na	na
KL0540	typical C. ulcerans	human	positive	positive	300342	302024	1682	1519235	1519915	yes	7.693	PAI Meinel et al 2014	0.5336	0.476	no prophage	na	na	na	na	na	na	294509	294892	nd	296058	297090	298038	298294	298769	299413	302102
KL0541	typical C. ulcerans	human	positive	negative	302578	304260	1682	1692672	1693352	no	36.3	prophage	0.5336	0.5177	intact	107	39	413614	449946	PHAGE_Gordon_Gsput1_NC_030932(11)	http://phaster.ca/submissions/ZZ_8befa91d39	na	na	na	na	na	na	na	na	na	na
KL0541	typical C. ulcerans	human	positive	negative	302578	304260	1682	1692672	1693352	no	35.5	prophage	0.5336	0.5447	incomplete	40	20	620159	655688	PHAGE_Gordon_Ghobes_NC_031028(6)	http://phaster.ca/submissions/ZZ_8befa91d39	na	na	na	na	na	na	na	na	na	na
KL0541	typical C. ulcerans	human	positive	negative	302578	304260	1682	1692672	1693352	no	18.5	prophage	0.5336	0.5713	incomplete	20	17	653444	672019	PHAGE_Gordon_Yvonnetastic_NC_031230(12)	http://phaster.ca/submissions/ZZ_8befa91d39	na	na	na	na	na	na	na	na	na	na
KL0541	typical C. ulcerans	human	positive	negative	302578	304260	1682	1692672	1693352	no	55.5	prophage	0.5336	0.531	incomplete	40	54	717588	773135	PHAGE_Gordon_Lucky10_NC_031267(17)	http://phaster.ca/submissions/ZZ_8befa91d39	na	na	na	na	na	na	na	na	na	na
KL0541	typical C. ulcerans	human	positive	negative	302578	304260	1682	1692672	1693352	no	37.2	prophage	0.5336	0.546	incomplete	50	48	2010120	2047340	PHAGE_Gordon_GMA4_NC_030939(13)	http://phaster.ca/submissions/ZZ_8befa91d39	na	na	na	na	na	na	na	na	na	na
KL0541	typical C. ulcerans	human	positive	negative	302578	304260	1682	1692672	1693352	yes	7.693	PAI Meinel et al 2014	0.5336	0.476	no prophage	na	na	na	na	na	na	296745	297128	nd	298294	299326	300274	300530	301005	301649	304338
KL0547	typical C. ulcerans	human	positive	positive	300372	302054	1682	1594250	1594930	no	34.7	prophage	0.5333	0.5191	intact	107	38	411391	446139	PHAGE_Gordon_Gsput1_NC_030932(12)	http://phaster.ca/submissions/ZZ_bc0257fda9	na	na	na	na	na	na	na	na	na	na
KL0547	typical C. ulcerans	human	positive	positive	300372	302054	1682	1594250	1594930	no	36.4	prophage	0.5333	0.541	incomplete	40	49	1921438	1957837	PHAGE_Flavob_1H_NC_031911(14)	http://phaster.ca/submissions/ZZ_bc0257fda9	na	na	na	na	na	na	na	na	na	na
KL0547	typical C. ulcerans	human	positive	positive	300372	302054	1682	1594250	1594930	yes	7.693	PAI Meinel et al 2014	0.5333	0.476	no prophage	na	na	na	na	na	na	294539	294922	nd	296088	297120	298068	298324	298799	299443	302132
KL0556	typical C. ulcerans	human	positive	positive	296666	298348	1682	1523308	1523988	no	8.6	prophage	0.5332	0.5541	incomplete	30	10	611764	620433	PHAGE_Mycoba_Panchino_NC_031281(2)	http://phaster.ca/submissions/ZZ_8bcc6392e2	na	na	na	na	na	na	na	na	na	na
KL0556	typical C. ulcerans	human	positive	positive	296666	298348	1682	1523308	1523988	no	8.9	prophage	0.5332	0.5208	incomplete	10	8	2014465	2023406	PHAGE_Gordon_Vendetta_NC_030911(3)	http://phaster.ca/submissions/ZZ_8bcc6392e2	na	na	na	na	na	na	na	na	na	na
KL0556	typical C. ulcerans	human	positive	positive	296666	298348	1682	1523308	1523988	yes	4.941	putative PAI	0.5332	0.47	no prophage	na	na	na	na	na	na	293585	nd	nd	nd	nd	nd	nd	nd	nd	298426
KL0557	C. diphtheriae	human	negative	na	nd	nd	nd	1516557	1517237	no	31.6	prophage	0.5363	0.5517	incomplete	50	41	777981	809650	PHAGE_Gordon_BritBrat_NC_030942(14)	http://phaster.ca/submissions/ZZ_3bce240fc0	na	na	na	na	na	na	na	na	na	na
KL0557	C. diphtheriae	human	negative	na	nd	nd	nd	1516557	1517237	no	17.6	prophage	0.5363	0.5515	questionable	70	18	1927104	1944734	PHAGE_Gordon_McGonagall_NC_030912(13)	http://phaster.ca/submissions/ZZ_3bce240fc0	na	na	na	na	na	na	na	na	na	na
KL0565	C. diphtheriae	human	positive	positive	278218	279900	1682	1538878	1539558	yes	35.6	prophage	0.5358	0.5241	intact	117	37	244795	280441	PHAGE_Gordon_Gsput1_NC_030932(13)	http://phaster.ca/submissions/ZZ_02290d996e	na	na	na	na	na	na	na	na	na	na
KL0565	C. diphtheriae	human	positive	positive	278218	279900	1682	1538878	1539558	no	15.5	prophage	0.5358	0.5507	incomplete	30	28	621482	637004	PHAGE_Gordon_BritBrat_NC_030942(6)	http://phaster.ca/submissions/ZZ_02290d996e	na	na	na	na	na	na	na	na	na	na
KL0565	C. diphtheriae	human	positive	positive	278218	279900	1682	1538878	1539558	no	21.3	prophage	0.5358	0.5561	incomplete	20	24	638469	659778	PHAGE_Mycoba_Bipper_NC_031253(10)	http://phaster.ca/submissions/ZZ_02290d996e	na	na	na	na	na	na	na	na	na	na
KL0581	atypical C. ulcerans (NTTB)	boar	positive	negative	167965	169674	1709	1398299	1398979	yes	33	prophage	0.5443	0.5229	questionable	90	44	136702	169754	PHAGE_Mycoba_Gardann_NC_031124(20)	http://phaster.ca/submissions/ZZ_28c33fc7cd	na	na	na	na	na	na	na	na	na	na
KL0581	atypical C. ulcerans (NTTB)	boar	positive	negative	167965	169674	1709	1398299	1398979	no	44.3	prophage	0.5443	0.5581	questionable	70	29	1491015	1535337	PHAGE_Staphy_phi2958PVL_NC_011344(3)	http://phaster.ca/submissions/ZZ_28c33fc7cd	na	na	na	na	na	na	na	na	na	na
KL0581	atypical C. ulcerans (NTTB)	boar	positive	negative	167965	169674	1709	1398299	1398979	no	22.6	prophage	0.5443	0.5978	incomplete	60	25	1933020	1955712	PHAGE_Gordon_Kita_NC_031233(7)	http://phaster.ca/submissions/ZZ_28c33fc7cd	na	na	na	na	na	na	na	na	na	na
KL0581	atypical C. ulcerans (NTTB)	boar	positive	negative	167965	169674	1709	1398299	1398979	no	24.1	prophage	0.5443	0.5401	incomplete	30	23	2055755	2079896	PHAGE_Gordon_Gsput1_NC_030932(10)	http://phaster.ca/submissions/ZZ_28c33fc7cd	na	na	na	na	na	na	na	na	na	na
KL0585	C. diphtheriae	human	negative	na	nd	nd	nd	1491723	1492403	no	6.9	prophage	0.5349	0.5514	incomplete	10	8	105656	112563	PHAGE_Gordon_Nyceirae_NC_031004(5)	http://phaster.ca/submissions/ZZ_047a795eb6	na	na	na	na	na	na	na	na	na	na
KL0585	C. diphtheriae	human	negative	na	nd	nd	nd	1491723	1492403	no	30.9	prophage	0.5349	0.5292	questionable	70	10	792775	823748	PHAGE_Staphy_phiPV83_NC_002486(1)	http://phaster.ca/submissions/ZZ_047a795eb6	na	na	na	na	na	na	na	na	na	na
KL0585	C. diphtheriae	human	negative	na	nd	nd	nd	1491723	1492403	no	8.6	prophage	0.5349	0.5708	incomplete	20	9	2242678	2251305	PHAGE_Staphy_StauST398_2_NC_021323(1)	http://phaster.ca/submissions/ZZ_047a795eb6	na	na	na	na	na	na	na	na	na	na
KL0598	atypical C. ulcerans (NTTB)	boar	positive	negative	187032	188741	1709	1423437	1424117	yes	33	prophage	0.5444	0.5229	questionable	90	44	155769	188821	PHAGE_Mycoba_Gardann_NC_031124(20)	http://phaster.ca/submissions/ZZ_dff074e789	na	na	na	na	na	na	na	na	na	na
KL0598	atypical C. ulcerans (NTTB)	boar	positive	negative	187032	188741	1709	1423437	1424117	no	44.3	prophage	0.5444	0.5581	questionable	70	29	1516153	1560475	PHAGE_Staphy_phi2958PVL_NC_011344(3)	http://phaster.ca/submissions/ZZ_dff074e789	na	na	na	na	na	na	na	na	na	na
KL0598	atypical C. ulcerans (NTTB)	boar	positive	negative	187032	188741	1709	1423437	1424117	no	12.5	prophage	0.5444	0.5493	incomplete	20	19	1820717	1833240	PHAGE_Gordon_SoilAssassin_NC_031251(7)	http://phaster.ca/submissions/ZZ_dff074e789	na	na	na	na	na	na	na	na	na	na
KL0598	atypical C. ulcerans (NTTB)	boar	positive	negative	187032	188741	1709	1423437	1424117	no	22.6	prophage	0.5444	0.5978	incomplete	60	25	1977063	1999755	PHAGE_Gordon_Kita_NC_031233(7)	http://phaster.ca/submissions/ZZ_dff074e789	na	na	na	na	na	na	na	na	na	na
KL0599	C. diphtheriae	human	negative	na	nd	nd	nd	1491871	1492551	no	17.6	prophage	0.5347	0.5517	questionable	80	17	1920137	1937755	PHAGE_Gordon_McGonagall_NC_030912(12)	http://phaster.ca/submissions/ZZ_b48dffa8a0	na	na	na	na	na	na	na	na	na	na
KL0603	C. diphtheriae	human	positive	positive	168943	170625	1682	1402308	1402988	yes	38.8	prophage	0.536	0.5226	intact	107	39	131871	170714	PHAGE_Gordon_Gsput1_NC_030932(13)	http://phaster.ca/submissions/ZZ_12e7b36789	na	na	na	na	na	na	na	na	na	na
KL0603	C. diphtheriae	human	positive	positive	168943	170625	1682	1402308	1402988	no	21.9	prophage	0.536	0.5178	intact	150	19	2479375	2501309	PHAGE_Staphy_SPbeta_like_NC_029119(2)	http://phaster.ca/submissions/ZZ_12e7b36789	na	na	na	na	na	na	na	na	na	na
KL0613	C. diphtheriae	human	positive	positive	283165	284847	1682	1502847	1503527	yes	38.5	prophage	0.5358	0.5232	intact	107	37	248601	287100	PHAGE_Gordon_Gsput1_NC_030932(13)	http://phaster.ca/submissions/ZZ_c4fcf3e754	na	na	na	na	na	na	na	na	na	na
KL0615	atypical C. ulcerans (NTTB)	boar	positive	negative	216458	218167	1709	1453917	1454597	yes	32.7	prophage	0.5443	0.5229	questionable	80	43	185473	218247	PHAGE_Mycoba_Gardann_NC_031124(20)	http://phaster.ca/submissions/ZZ_f61f479fc9	na	na	na	na	na	na	na	na	na	na
KL0615	atypical C. ulcerans (NTTB)	boar	positive	negative	216458	218167	1709	1453917	1454597	no	44.5	prophage	0.5443	0.5579	questionable	70	29	1547395	1591971	PHAGE_Staphy_phi2958PVL_NC_011344(3)	http://phaster.ca/submissions/ZZ_f61f479fc9	na	na	na	na	na	na	na	na	na	na
KL0615	atypical C. ulcerans (NTTB)	boar	positive	negative	216458	218167	1709	1453917	1454597	no	17.7	prophage	0.5443	0.5481	incomplete	20	22	2099783	2117573	PHAGE_Gordon_Gsput1_NC_030932(10)	http://phaster.ca/submissions/ZZ_f61f479fc9	na	na	na	na	na	na	na	na	na	na
KL0615	atypical C. ulcerans (NTTB)	boar	positive	negative	216458	218167	1709	1453917	1454597	no	23.4	prophage	0.5443	0.5953	questionable	80	26	2525601	2549047	PHAGE_Gordon_KatherineG_NC_030695(5)	http://phaster.ca/submissions/ZZ_f61f479fc9	na	na	na	na	na	na	na	na	na	na
KL0623	C. diphtheriae	human	positive	positive	283165	284847	1682	1517715	1518395	yes	38.5	prophage	0.5358	0.5232	intact	107	37	248601	287100	PHAGE_Gordon_Gsput1_NC_030932(13)	http://phaster.ca/submissions/ZZ_e36327a301	na	na	na	na	na	na	na	na	na	na
KL0625	C. diphtheriae	human	positive	positive	283165	284847	1682	1591611	1592291	yes	38.5	prophage	0.5358	0.5232	intact	107	37	248601	287100	PHAGE_Gordon_Gsput1_NC_030932(13)	http://phaster.ca/submissions/ZZ_22ffed4a34	na	na	na	na	na	na	na	na	na	na
KL0631	C. diphtheriae	human	positive	positive	200487	202169	1682	1422386	1423066	yes	38.6	prophage	0.5355	0.5235	intact	107	37	163611	202249	PHAGE_Gordon_Gsput1_NC_030932(14)	http://phaster.ca/submissions/ZZ_0cf1460544	na	na	na	na	na	na	na	na	na	na
KL0633	C. diphtheriae	human	positive	positive	200003	201685	1682	1417356	1418036	yes	38.7	prophage	0.5354	0.5235	intact	107	37	163000	201765	PHAGE_Gordon_Gsput1_NC_030932(14)	http://phaster.ca/submissions/ZZ_ba2b68f0b7	na	na	na	na	na	na	na	na	na	na
KL0638	C. diphtheriae	human	positive	positive	152564	154246	1682	1348091	1348771	no	20.9	prophage	0.5353	0.5291	intact	117	21	128620	149605	PHAGE_Gordon_Gsput1_NC_030932(12)	http://phaster.ca/submissions/ZZ_5f0fb2cae8	na	na	na	na	na	na	na	na	na	na
KL0652	C. diphtheriae	human	positive	positive	283165	284847	1682	1516208	1516888	yes	38.5	prophage	0.5359	0.5232	intact	107	37	248601	287100	PHAGE_Gordon_Gsput1_NC_030932(13)	http://phaster.ca/submissions/ZZ_2e12b85f66	na	na	na	na	na	na	na	na	na	na
KL0654	C. diphtheriae	human	positive	positive	200425	202107	1682	1418668	1419348	yes	38.7	prophage	0.5354	0.5235	intact	107	37	163422	202187	PHAGE_Gordon_Gsput1_NC_030932(14)	http://phaster.ca/submissions/ZZ_d1aa7ade35	na	na	na	na	na	na	na	na	na	na
KL0655	C. diphtheriae	human	positive	positive	nd	nd	nd	1309903	1310583	no	10.8	prophage	0.5357	0.569	incomplete	10	12	2053966	2064844	PHAGE_Bacill_SP_15_NC_031245(1)	http://phaster.ca/submissions/ZZ_997b174647	na	na	na	na	na	na	na	na	na	na
KL0655	C. diphtheriae	human	positive	positive	nd	nd	nd	1309903	1310583	no	6.1	prophage	0.5357	0.5695	incomplete	10	10	2248191	2254337	PHAGE_Clostr_phiCT453A_NC_028991(2)	http://phaster.ca/submissions/ZZ_997b174647	na	na	na	na	na	na	na	na	na	na
KL0655	C. diphtheriae	human	positive	positive	nd	nd	nd	1309903	1310583	no	6.9	prophage	0.5357	0.5534	incomplete	10	8	2315338	2322244	PHAGE_Gordon_Nyceirae_NC_031004(5)	http://phaster.ca/submissions/ZZ_997b174647	na	na	na	na	na	na	na	na	na	na
KL0663	C. diphtheriae	human	positive	positive	200298	201980	1682	1462546	1463226	yes	38.6	prophage	0.5355	0.5235	intact	107	37	163422	202060	PHAGE_Gordon_Gsput1_NC_030932(14)	http://phaster.ca/submissions/ZZ_e645b19298	na	na	na	na	na	na	na	na	na	na
KL0670	C. diphtheriae	human	positive	positive	200359	202041	1682	1419264	1419944	yes	38.6	prophage	0.5355	0.5235	intact	107	37	163483	202121	PHAGE_Gordon_Gsput1_NC_030932(14)	http://phaster.ca/submissions/ZZ_e7f07a3578	na	na	na	na	na	na	na	na	na	na
KL0675	C. diphtheriae	human	negative	na	nd	nd	nd	1491603	1492283	no	6.9	prophage	0.535	0.5514	incomplete	10	8	105592	112499	PHAGE_Gordon_Nyceirae_NC_031004(5)	http://phaster.ca/submissions/ZZ_ab7c8cd394	na	na	na	na	na	na	na	na	na	na
KL0675	C. diphtheriae	human	negative	na	nd	nd	nd	1491603	1492283	no	30.6	prophage	0.535	0.5292	questionable	70	10	792712	823345	PHAGE_Staphy_phiPV83_NC_002486(1)	http://phaster.ca/submissions/ZZ_ab7c8cd394	na	na	na	na	na	na	na	na	na	na
KL0675	C. diphtheriae	human	negative	na	nd	nd	nd	1491603	1492283	no	8.6	prophage	0.535	0.5708	incomplete	20	9	2242238	2250865	PHAGE_Staphy_StauST398_2_NC_021323(1)	http://phaster.ca/submissions/ZZ_ab7c8cd394	na	na	na	na	na	na	na	na	na	na
KL0676	C. diphtheriae	human	negative	na	nd	nd	nd	1333513	1334193	no	45.8	prophage	0.536	0.5475	incomplete	30	57	656984	702792	PHAGE_Gordon_Gsput1_NC_030932(16)	http://phaster.ca/submissions/ZZ_e503b7ad32	na	na	na	na	na	na	na	na	na	na
KL0678	C. diphtheriae	human	negative	na	nd	nd	nd	1492768	1493448	no	17.6	prophage	0.5351	0.5522	questionable	80	18	1922346	1940023	PHAGE_Gordon_McGonagall_NC_030912(13)	http://phaster.ca/submissions/ZZ_400746dd25	na	na	na	na	na	na	na	na	na	na
KL0691	C. diphtheriae	human	negative	na	nd	nd	nd	1491659	1492339	no	6.9	prophage	0.535	0.5514	incomplete	10	8	105656	112563	PHAGE_Gordon_Nyceirae_NC_031004(5)	http://phaster.ca/submissions/ZZ_29242be5bf	na	na	na	na	na	na	na	na	na	na
KL0691	C. diphtheriae	human	negative	na	nd	nd	nd	1491659	1492339	no	30.9	prophage	0.535	0.5292	questionable	70	10	792692	823665	PHAGE_Staphy_phiPV83_NC_002486(1)	http://phaster.ca/submissions/ZZ_29242be5bf	na	na	na	na	na	na	na	na	na	na
KL0691	C. diphtheriae	human	negative	na	nd	nd	nd	1491659	1492339	no	8.6	prophage	0.535	0.5708	incomplete	20	9	2242038	2250665	PHAGE_Staphy_StauST398_2_NC_021323(1)	http://phaster.ca/submissions/ZZ_29242be5bf	na	na	na	na	na	na	na	na	na	na
KL0693	C. diphtheriae	human	negative	na	nd	nd	nd	1491339	1492019	no	17.4	prophage	0.535	0.5494	questionable	80	18	1920843	1938244	PHAGE_Gordon_McGonagall_NC_030912(14)	http://phaster.ca/submissions/ZZ_134dbae86d	na	na	na	na	na	na	na	na	na	na
KL0698	C. diphtheriae	human	negative	na	nd	nd	nd	1213289	1213969	no	17.7	prophage	0.534	0.5525	questionable	80	18	1641564	1659283	PHAGE_Gordon_McGonagall_NC_030912(13)	http://phaster.ca/submissions/ZZ_2d98986492	na	na	na	na	na	na	na	na	na	na
KL0707	atypical C. ulcerans (NTTB)	boar	positive	negative	2940	4649	1709	1238261	1238941	no	44.3	prophage	0.5444	0.5581	questionable	70	29	1330977	1375300	PHAGE_Staphy_phi2958PVL_NC_011344(3)	http://phaster.ca/submissions/ZZ_0221078b34	na	na	na	na	na	na	na	na	na	na
KL0707	atypical C. ulcerans (NTTB)	boar	positive	negative	2940	4649	1709	1238261	1238941	no	22.6	prophage	0.5444	0.5978	incomplete	60	25	1773758	1796450	PHAGE_Gordon_Kita_NC_031233(7)	http://phaster.ca/submissions/ZZ_0221078b34	na	na	na	na	na	na	na	na	na	na
KL0707	atypical C. ulcerans (NTTB)	boar	positive	negative	2940	4649	1709	1238261	1238941	no	20.7	prophage	0.5444	0.5482	incomplete	30	21	1899850	1920591	PHAGE_Gordon_Hedwig_NC_031099(9)	http://phaster.ca/submissions/ZZ_0221078b34	na	na	na	na	na	na	na	na	na	na
KL0707	atypical C. ulcerans (NTTB)	boar	positive	negative	2940	4649	1709	1238261	1238941	no	31.7	prophage	0.5444	0.5293	incomplete	60	39	2516439	2548202	PHAGE_Gordon_Guacamole_NC_031265(20)	http://phaster.ca/submissions/ZZ_0221078b34	na	na	na	na	na	na	na	na	na	na
KL0709	atypical C. ulcerans (NTTB)	boar	positive	negative	262580	264289	1709	1498241	1498921	yes	33	prophage	0.5379	0.523	questionable	90	44	231317	264369	PHAGE_Mycoba_Gardann_NC_031124(20)	http://phaster.ca/submissions/ZZ_bd1e458b26	na	na	na	na	na	na	na	na	na	na
KL0709	atypical C. ulcerans (NTTB)	boar	positive	negative	262580	264289	1709	1498241	1498921	no	44.3	prophage	0.5379	0.5581	questionable	70	28	1590957	1635280	PHAGE_Staphy_phi2958PVL_NC_011344(3)	http://phaster.ca/submissions/ZZ_bd1e458b26	na	na	na	na	na	na	na	na	na	na
KL0709	atypical C. ulcerans (NTTB)	boar	positive	negative	262580	264289	1709	1498241	1498921	no	22.6	prophage	0.5379	0.5978	incomplete	60	25	2033760	2056452	PHAGE_Gordon_Kita_NC_031233(7)	http://phaster.ca/submissions/ZZ_bd1e458b26	na	na	na	na	na	na	na	na	na	na
KL0709	atypical C. ulcerans (NTTB)	boar	positive	negative	262580	264289	1709	1498241	1498921	no	24.1	prophage	0.5379	0.5401	incomplete	30	23	2156498	2180638	PHAGE_Gordon_Gsput1_NC_030932(10)	http://phaster.ca/submissions/ZZ_bd1e458b26	na	na	na	na	na	na	na	na	na	na
KL0713	C. diphtheriae	human	negative	na	nd	nd	nd	1357238	1357918	no	30.6	prophage	0.535	0.5292	questionable	70	10	658611	689244	PHAGE_Staphy_phiPV83_NC_002486(1)	http://phaster.ca/submissions/ZZ_14f9e04a9d	na	na	na	na	na	na	na	na	na	na
KL0713	C. diphtheriae	human	negative	na	nd	nd	nd	1357238	1357918	no	8.6	prophage	0.535	0.5708	incomplete	20	9	2107856	2116483	PHAGE_Staphy_StauST398_2_NC_021323(1)	http://phaster.ca/submissions/ZZ_14f9e04a9d	na	na	na	na	na	na	na	na	na	na
KL0713	C. diphtheriae	human	negative	na	nd	nd	nd	1357238	1357918	no	6.9	prophage	0.535	0.5514	incomplete	10	8	2369192	2376099	PHAGE_Gordon_Nyceirae_NC_031004(5)	http://phaster.ca/submissions/ZZ_14f9e04a9d	na	na	na	na	na	na	na	na	na	na
KL0747	C. diphtheriae	human	negative	na	nd	nd	nd	1491860	1492540	no	17.6	prophage	0.5319	0.5522	questionable	80	17	1920384	1938068	PHAGE_Gordon_McGonagall_NC_030912(12)	http://phaster.ca/submissions/ZZ_00f77700a7	na	na	na	na	na	na	na	na	na	na
KL0747	C. diphtheriae	human	negative	na	nd	nd	nd	1491860	1492540	no	7.2	prophage	0.5319	0.3511	incomplete	20	14	2431995	2439248	PHAGE_Bacill_SP_15_NC_031245(1)	http://phaster.ca/submissions/ZZ_00f77700a7	na	na	na	na	na	na	na	na	na	na
KL0759	C. diphtheriae	human	negative	na	nd	nd	nd	1490962	1491642	no	6.9	prophage	0.535	0.5514	incomplete	10	8	105656	112563	PHAGE_Gordon_Nyceirae_NC_031004(5)	http://phaster.ca/submissions/ZZ_f6096d5bd4	na	na	na	na	na	na	na	na	na	na
KL0759	C. diphtheriae	human	negative	na	nd	nd	nd	1490962	1491642	no	30.6	prophage	0.535	0.5292	questionable	70	10	792032	822638	PHAGE_Staphy_phiPV83_NC_002486(1)	http://phaster.ca/submissions/ZZ_f6096d5bd4	na	na	na	na	na	na	na	na	na	na
KL0759	C. diphtheriae	human	negative	na	nd	nd	nd	1490962	1491642	no	8.6	prophage	0.535	0.5708	incomplete	20	9	2241233	2249860	PHAGE_Staphy_StauST398_2_NC_021323(1)	http://phaster.ca/submissions/ZZ_f6096d5bd4	na	na	na	na	na	na	na	na	na	na
KL0762	C. diphtheriae	human	negative	na	nd	nd	nd	1399555	1400235	no	46.7	prophage	0.536	0.5335	incomplete	50	30	1027303	1074021	PHAGE_Gordon_GMA1_NC_030902(14)	http://phaster.ca/submissions/ZZ_bbed135a72	na	na	na	na	na	na	na	na	na	na
KL0768	C. diphtheriae	human	negative	na	nd	nd	nd	1491715	1492395	no	6.9	prophage	0.5349	0.5514	incomplete	10	8	105592	112499	PHAGE_Gordon_Nyceirae_NC_031004(5)	http://phaster.ca/submissions/ZZ_59b199a75c	na	na	na	na	na	na	na	na	na	na
KL0768	C. diphtheriae	human	negative	na	nd	nd	nd	1491715	1492395	no	30.9	prophage	0.5349	0.5292	questionable	70	10	792827	823799	PHAGE_Staphy_phiPV83_NC_002486(1)	http://phaster.ca/submissions/ZZ_59b199a75c	na	na	na	na	na	na	na	na	na	na
KL0768	C. diphtheriae	human	negative	na	nd	nd	nd	1491715	1492395	no	8.6	prophage	0.5349	0.5708	incomplete	20	9	2242259	2250886	PHAGE_Staphy_StauST398_2_NC_021323(1)	http://phaster.ca/submissions/ZZ_59b199a75c	na	na	na	na	na	na	na	na	na	na
KL0770	C. diphtheriae	human	negative	na	nd	nd	nd	1491799	1492479	no	6.9	prophage	0.535	0.5514	incomplete	10	8	105656	112563	PHAGE_Gordon_Nyceirae_NC_031004(5)	http://phaster.ca/submissions/ZZ_2cb6584c56	na	na	na	na	na	na	na	na	na	na
KL0770	C. diphtheriae	human	negative	na	nd	nd	nd	1491799	1492479	no	30.9	prophage	0.535	0.5292	questionable	70	10	792824	823797	PHAGE_Staphy_phiPV83_NC_002486(1)	http://phaster.ca/submissions/ZZ_2cb6584c56	na	na	na	na	na	na	na	na	na	na
KL0770	C. diphtheriae	human	negative	na	nd	nd	nd	1491799	1492479	no	8.6	prophage	0.535	0.5708	incomplete	20	9	2241282	2249909	PHAGE_Staphy_StauST398_2_NC_021323(1)	http://phaster.ca/submissions/ZZ_2cb6584c56	na	na	na	na	na	na	na	na	na	na
KL0773	atypical C. ulcerans (NTTB)	boar	positive	negative	2940	4649	1709	1238257	1238937	no	44.3	prophage	0.5443	0.5581	incomplete	60	28	1330972	1375298	PHAGE_Staphy_phi2958PVL_NC_011344(3)	http://phaster.ca/submissions/ZZ_4bce719033	na	na	na	na	na	na	na	na	na	na
KL0773	atypical C. ulcerans (NTTB)	boar	positive	negative	2940	4649	1709	1238257	1238937	no	22.6	prophage	0.5443	0.5978	incomplete	60	25	1773776	1796468	PHAGE_Gordon_Kita_NC_031233(7)	http://phaster.ca/submissions/ZZ_4bce719033	na	na	na	na	na	na	na	na	na	na
KL0773	atypical C. ulcerans (NTTB)	boar	positive	negative	2940	4649	1709	1238257	1238937	no	24.1	prophage	0.5443	0.5401	incomplete	30	23	1896511	1920650	PHAGE_Gordon_Gsput1_NC_030932(10)	http://phaster.ca/submissions/ZZ_4bce719033	na	na	na	na	na	na	na	na	na	na
KL0773	atypical C. ulcerans (NTTB)	boar	positive	negative	2940	4649	1709	1238257	1238937	no	28.7	prophage	0.5443	0.5287	questionable	70	42	2516196	2544896	PHAGE_Gordon_Guacamole_NC_031265(20)	http://phaster.ca/submissions/ZZ_4bce719033	na	na	na	na	na	na	na	na	na	na
KL0774	atypical C. ulcerans (NTTB)	boar	positive	negative	168023	169732	1709	1403415	1404095	yes	33	prophage	0.5444	0.5229	questionable	90	44	136760	169812	PHAGE_Mycoba_Gardann_NC_031124(20)	http://phaster.ca/submissions/ZZ_251491d38e	na	na	na	na	na	na	na	na	na	na
KL0774	atypical C. ulcerans (NTTB)	boar	positive	negative	168023	169732	1709	1403415	1404095	no	44.3	prophage	0.5444	0.5581	questionable	70	29	1496132	1540454	PHAGE_Staphy_phi2958PVL_NC_011344(3)	http://phaster.ca/submissions/ZZ_251491d38e	na	na	na	na	na	na	na	na	na	na
KL0774	atypical C. ulcerans (NTTB)	boar	positive	negative	168023	169732	1709	1403415	1404095	no	22.6	prophage	0.5444	0.5978	incomplete	60	26	1938640	1961331	PHAGE_Gordon_Kita_NC_031233(7)	http://phaster.ca/submissions/ZZ_251491d38e	na	na	na	na	na	na	na	na	na	na
KL0774	atypical C. ulcerans (NTTB)	boar	positive	negative	168023	169732	1709	1403415	1404095	no	17.7	prophage	0.5444	0.5482	incomplete	20	23	2067685	2085476	PHAGE_Gordon_Gsput1_NC_030932(10)	http://phaster.ca/submissions/ZZ_251491d38e	na	na	na	na	na	na	na	na	na	na
KL0785	typical C. ulcerans	human	positive	positive	149036	150718	1682	1404715	1405395	no	32.6	prophage	0.5335	0.5454	incomplete	40	20	429232	461863	PHAGE_Gordon_Ghobes_NC_031028(7)	http://phaster.ca/submissions/ZZ_f6446e8304	na	na	na	na	na	na	na	na	na	na
KL0785	typical C. ulcerans	human	positive	positive	149036	150718	1682	1404715	1405395	no	18.5	prophage	0.5335	0.5716	incomplete	20	17	458202	476728	PHAGE_Gordon_Yvonnetastic_NC_031230(12)	http://phaster.ca/submissions/ZZ_f6446e8304	na	na	na	na	na	na	na	na	na	na
KL0785	typical C. ulcerans	human	positive	positive	149036	150718	1682	1404715	1405395	yes	7.982	PAI Meinel et al 2014	0.5335	0.477	no prophage	na	na	na	na	na	na	142914	nd	143135	144499	145531	146348	146733	147207	147978	150796
KL0788	C. diphtheriae	human	negative	na	nd	nd	nd	1491727	1492407	no	6.9	prophage	0.535	0.5514	incomplete	10	8	105656	112563	PHAGE_Gordon_Nyceirae_NC_031004(5)	http://phaster.ca/submissions/ZZ_699ef15c5a	na	na	na	na	na	na	na	na	na	na
KL0788	C. diphtheriae	human	negative	na	nd	nd	nd	1491727	1492407	no	30.9	prophage	0.535	0.5292	questionable	70	10	792760	823733	PHAGE_Staphy_phiPV83_NC_002486(1)	http://phaster.ca/submissions/ZZ_699ef15c5a	na	na	na	na	na	na	na	na	na	na
KL0788	C. diphtheriae	human	negative	na	nd	nd	nd	1491727	1492407	no	8.6	prophage	0.535	0.5708	incomplete	20	9	2242347	2250974	PHAGE_Staphy_StauST398_2_NC_021323(1)	http://phaster.ca/submissions/ZZ_699ef15c5a	na	na	na	na	na	na	na	na	na	na
KL0796	typical C. ulcerans	human	positive	positive	306517	308199	1682	1646794	1647474	no	32.6	prophage	0.5336	0.5202	intact	107	32	417548	450235	PHAGE_Gordon_Gsput1_NC_030932(12)	http://phaster.ca/submissions/ZZ_b80206f745	na	na	na	na	na	na	na	na	na	na
KL0796	typical C. ulcerans	human	positive	positive	306517	308199	1682	1646794	1647474	no	34.6	prophage	0.5336	0.5449	incomplete	40	20	620308	654993	PHAGE_Gordon_Ghobes_NC_031028(6)	http://phaster.ca/submissions/ZZ_b80206f745	na	na	na	na	na	na	na	na	na	na
KL0796	typical C. ulcerans	human	positive	positive	306517	308199	1682	1646794	1647474	no	18.5	prophage	0.5336	0.5712	incomplete	20	17	652749	671324	PHAGE_Gordon_Yvonnetastic_NC_031230(12)	http://phaster.ca/submissions/ZZ_b80206f745	na	na	na	na	na	na	na	na	na	na
KL0796	typical C. ulcerans	human	positive	positive	306517	308199	1682	1646794	1647474	no	51.3	prophage	0.5336	0.531	incomplete	40	44	716892	768277	PHAGE_Gordon_Lucky10_NC_031267(16)	http://phaster.ca/submissions/ZZ_b80206f745	na	na	na	na	na	na	na	na	na	na
KL0796	typical C. ulcerans	human	positive	positive	306517	308199	1682	1646794	1647474	no	28.4	prophage	0.5336	0.5319	incomplete	30	48	1961305	1989778	PHAGE_Gordon_BetterKatz_NC_031247(9)	http://phaster.ca/submissions/ZZ_b80206f745	na	na	na	na	na	na	na	na	na	na
KL0796	typical C. ulcerans	human	positive	positive	306517	308199	1682	1646794	1647474	no	16.5	prophage	0.5336	0.5589	incomplete	20	16	2588124	2604718	PHAGE_Gordon_Nyceirae_NC_031004(11)	http://phaster.ca/submissions/ZZ_b80206f745	na	na	na	na	na	na	na	na	na	na
KL0796	typical C. ulcerans	human	positive	positive	306517	308199	1682	1646794	1647474	yes	7.693	PAI Meinel et al 2014	0.5336	0.476	no prophage	na	na	na	na	na	na	300684	301067	nd	302233	303265	304213	304469	304944	305588	308277
KL0798	C. diphtheriae	human	negative	na	nd	nd	nd	1491538	1492218	no	6.9	prophage	0.535	0.5514	incomplete	10	8	105592	112499	PHAGE_Gordon_Nyceirae_NC_031004(5)	http://phaster.ca/submissions/ZZ_c74de949b7	na	na	na	na	na	na	na	na	na	na
KL0798	C. diphtheriae	human	negative	na	nd	nd	nd	1491538	1492218	no	30.6	prophage	0.535	0.5293	questionable	70	10	792647	823280	PHAGE_Staphy_phiPV83_NC_002486(1)	http://phaster.ca/submissions/ZZ_c74de949b7	na	na	na	na	na	na	na	na	na	na
KL0798	C. diphtheriae	human	negative	na	nd	nd	nd	1491538	1492218	no	8.6	prophage	0.535	0.5708	incomplete	20	9	2242494	2251121	PHAGE_Staphy_StauST398_2_NC_021323(1)	http://phaster.ca/submissions/ZZ_c74de949b7	na	na	na	na	na	na	na	na	na	na
KL0811	C. diphtheriae	human	negative	na	nd	nd	nd	1298448	1299128	no	30.6	prophage	0.535	0.5293	questionable	70	10	599557	630190	PHAGE_Staphy_phiPV83_NC_002486(1)	http://phaster.ca/submissions/ZZ_5408154053	na	na	na	na	na	na	na	na	na	na
KL0811	C. diphtheriae	human	negative	na	nd	nd	nd	1298448	1299128	no	8.6	prophage	0.535	0.5708	incomplete	20	9	2048722	2057349	PHAGE_Staphy_StauST398_2_NC_021323(1)	http://phaster.ca/submissions/ZZ_5408154053	na	na	na	na	na	na	na	na	na	na
KL0811	C. diphtheriae	human	negative	na	nd	nd	nd	1298448	1299128	no	6.9	prophage	0.535	0.5514	incomplete	10	8	2310612	2317519	PHAGE_Gordon_Nyceirae_NC_031004(5)	http://phaster.ca/submissions/ZZ_5408154053	na	na	na	na	na	na	na	na	na	na
KL0812	C. diphtheriae	human	negative	na	nd	nd	nd	1499962	1500642	no	6.9	prophage	0.5348	0.5514	incomplete	10	8	105592	112499	PHAGE_Gordon_Nyceirae_NC_031004(5)	http://phaster.ca/submissions/ZZ_de7508251b	na	na	na	na	na	na	na	na	na	na
KL0812	C. diphtheriae	human	negative	na	nd	nd	nd	1499962	1500642	no	30.6	prophage	0.5348	0.5293	questionable	70	10	801088	831721	PHAGE_Staphy_phiPV83_NC_002486(1)	http://phaster.ca/submissions/ZZ_de7508251b	na	na	na	na	na	na	na	na	na	na
KL0812	C. diphtheriae	human	negative	na	nd	nd	nd	1499962	1500642	no	8.6	prophage	0.5348	0.5708	incomplete	20	9	2242765	2251392	PHAGE_Staphy_StauST398_2_NC_021323(1)	http://phaster.ca/submissions/ZZ_de7508251b	na	na	na	na	na	na	na	na	na	na
KL0818	typical C. ulcerans	human	positive	negative	149739	151421	1682	1405131	1405811	no	32.6	prophage	0.5335	0.5452	incomplete	40	20	429766	462372	PHAGE_Gordon_Ghobes_NC_031028(7)	http://phaster.ca/submissions/ZZ_eb3abff719	na	na	na	na	na	na	na	na	na	na
KL0818	typical C. ulcerans	human	positive	negative	149739	151421	1682	1405131	1405811	no	18.5	prophage	0.5335	0.5716	incomplete	20	17	458711	477237	PHAGE_Gordon_Yvonnetastic_NC_031230(12)	http://phaster.ca/submissions/ZZ_eb3abff719	na	na	na	na	na	na	na	na	na	na
KL0818	typical C. ulcerans	human	positive	negative	149739	151421	1682	1405131	1405811	yes	7.982	PAI Meinel et al 2014	0.5335	0.477	no prophage	na	na	na	na	na	na	143617	nd	143838	145202	146234	147051	147436	147910	148681	151499
KL0825	typical C. ulcerans	human	positive	positive	306832	308514	1682	1526346	1527026	no	40.3	prophage	0.5331	0.538	incomplete	40	62	2037022	2077393	PHAGE_Mycoba_Brocalys_NC_031262(14)	http://phaster.ca/submissions/ZZ_0e522a5540	na	na	na	na	na	na	na	na	na	na
KL0825	typical C. ulcerans	human	positive	positive	306832	308514	1682	1526346	1527026	yes	7.693	PAI Meinel et al 2014	0.5331	0.476	no prophage	na	na	na	na	na	na	300999	301382	nd	302548	303580	304528	304784	305259	305903	308592
KL0832	typical C. ulcerans	human	positive	positive	306120	307802	1682	1525607	1526287	no	8.7	prophage	0.5331	0.5548	incomplete	30	10	614861	623586	PHAGE_Mycoba_Panchino_NC_031281(2)	http://phaster.ca/submissions/ZZ_171f524107	na	na	na	na	na	na	na	na	na	na
KL0832	typical C. ulcerans	human	positive	positive	306120	307802	1682	1525607	1526287	no	8.9	prophage	0.5331	0.5191	incomplete	10	8	2031462	2040409	PHAGE_Gordon_Vendetta_NC_030911(3)	http://phaster.ca/submissions/ZZ_171f524107	na	na	na	na	na	na	na	na	na	na
KL0832	typical C. ulcerans	human	positive	positive	306120	307802	1682	1525607	1526287	yes	7.693	PAI Meinel et al 2014	0.5331	0.476	no prophage	na	na	na	na	na	na	300287	300670	nd	301836	302868	303816	304072	304547	305191	307880
KL0840	typical C. ulcerans	human	positive	positive	156543	158225	1682	1372409	1373089	no	8.7	prophage	0.5331	0.5547	incomplete	30	10	461563	470288	PHAGE_Mycoba_Panchino_NC_031281(2)	http://phaster.ca/submissions/ZZ_10dd659db3	na	na	na	na	na	na	na	na	na	na
KL0840	typical C. ulcerans	human	positive	positive	156543	158225	1682	1372409	1373089	no	8.9	prophage	0.5331	0.519	incomplete	10	8	1878375	1887320	PHAGE_Gordon_Vendetta_NC_030911(3)	http://phaster.ca/submissions/ZZ_10dd659db3	na	na	na	na	na	na	na	na	na	na
KL0840	typical C. ulcerans	human	positive	positive	156543	158225	1682	1372409	1373089	yes	7.693	PAI Meinel et al 2014	0.5331	0.476	no prophage	na	na	na	na	na	na	150710	151093	nd	152259	153291	154239	154495	154970	155614	158303
KL0846	typical C. ulcerans	human	positive	negative	305768	307450	1682	1525522	1526202	no	8.7	prophage	0.533	0.5548	incomplete	30	10	614599	623324	PHAGE_Mycoba_Panchino_NC_031281(2)	http://phaster.ca/submissions/ZZ_4161693e0c	na	na	na	na	na	na	na	na	na	na
KL0846	typical C. ulcerans	human	positive	negative	305768	307450	1682	1525522	1526202	no	8.9	prophage	0.533	0.5176	incomplete	10	8	2031975	2040908	PHAGE_Gordon_Vendetta_NC_030911(3)	http://phaster.ca/submissions/ZZ_4161693e0c	na	na	na	na	na	na	na	na	na	na
KL0846	typical C. ulcerans	human	positive	negative	305768	307450	1682	1525522	1526202	yes	7.693	PAI Meinel et al 2014	0.533	0.476	no prophage	na	na	na	na	na	na	299935	300318	nd	301484	302516	303464	303720	304195	304839	307528
KL0853	typical C. ulcerans	human	negative	na	nd	nd	nd	1579641	1580321	no	35.8	prophage	0.5341	0.5509	incomplete	40	19	600426	636298	PHAGE_Gordon_Ghobes_NC_031028(6)	http://phaster.ca/submissions/ZZ_17b0b8db95	na	na	na	na	na	na	na	na	na	na
KL0853	typical C. ulcerans	human	negative	na	nd	nd	nd	1579641	1580321	no	18.5	prophage	0.5341	0.5725	incomplete	20	17	628763	647274	PHAGE_Gordon_Yvonnetastic_NC_031230(12)	http://phaster.ca/submissions/ZZ_17b0b8db95	na	na	na	na	na	na	na	na	na	na
KL0853	typical C. ulcerans	human	negative	na	nd	nd	nd	1579641	1580321	no	14.3	prophage	0.5341	0.5731	incomplete	40	18	2092496	2106795	PHAGE_Gordon_GMA5_NC_030907(12)	http://phaster.ca/submissions/ZZ_17b0b8db95	na	na	na	na	na	na	na	na	na	na
KL0867	typical C. ulcerans	human	positive	negative	300325	302007	1682	1555663	1556343	no	36.2	prophage	0.5333	0.5198	intact	107	39	411366	447571	PHAGE_Gordon_Gsput1_NC_030932(12)	http://phaster.ca/submissions/ZZ_d8fb748859	na	na	na	na	na	na	na	na	na	na
KL0867	typical C. ulcerans	human	positive	negative	300325	302007	1682	1555663	1556343	no	39.6	prophage	0.5333	0.5422	incomplete	40	55	1883061	1922675	PHAGE_Flavob_1H_NC_031911(16)	http://phaster.ca/submissions/ZZ_d8fb748859	na	na	na	na	na	na	na	na	na	na
KL0867	typical C. ulcerans	human	positive	negative	300325	302007	1682	1555663	1556343	yes	7.693	PAI Meinel et al 2014	0.5333	0.476	no prophage	na	na	na	na	na	na	294492	294875	nd	296041	297073	298021	298277	298752	299396	302085
KL0870	typical C. ulcerans	human	positive	negative	328632	330314	1682	1622558	1623238	yes	42.8	prophage	0.5336	0.5302	incomplete	50	36	294069	336895	PHAGE_Gordon_BritBrat_NC_030942(13)	http://phaster.ca/submissions/ZZ_de94aa481f	na	na	na	na	na	na	na	na	na	na
KL0870	typical C. ulcerans	human	positive	negative	328632	330314	1682	1622558	1623238	no	35.2	prophage	0.5336	0.551	incomplete	40	20	631982	667227	PHAGE_Gordon_Ghobes_NC_031028(6)	http://phaster.ca/submissions/ZZ_de94aa481f	na	na	na	na	na	na	na	na	na	na
KL0870	typical C. ulcerans	human	positive	negative	328632	330314	1682	1622558	1623238	no	18.5	prophage	0.5336	0.5713	incomplete	20	17	659628	678203	PHAGE_Gordon_Yvonnetastic_NC_031230(12)	http://phaster.ca/submissions/ZZ_de94aa481f	na	na	na	na	na	na	na	na	na	na
KL0870	typical C. ulcerans	human	positive	negative	328632	330314	1682	1622558	1623238	no	31.2	prophage	0.5336	0.5351	incomplete	30	47	2163036	2194315	PHAGE_Mycoba_Brocalys_NC_031262(12)	http://phaster.ca/submissions/ZZ_de94aa481f	na	na	na	na	na	na	na	na	na	na
KL0876	typical C. ulcerans	human	negative	na	nd	nd	nd	1559652	1560332	no	8.7	prophage	0.5328	0.5551	incomplete	30	10	628601	637324	PHAGE_Mycoba_Panchino_NC_031281(2)	http://phaster.ca/submissions/ZZ_27f284a72c	na	na	na	na	na	na	na	na	na	na
KL0876	typical C. ulcerans	human	negative	na	nd	nd	nd	1559652	1560332	no	8.9	prophage	0.5328	0.5212	incomplete	10	8	2056162	2065081	PHAGE_Gordon_Vendetta_NC_030911(3)	http://phaster.ca/submissions/ZZ_27f284a72c	na	na	na	na	na	na	na	na	na	na
KL0880	typical C. ulcerans	human	positive	negative	300313	301995	1682	1605981	1606661	no	32.4	prophage	0.5331	0.5204	intact	107	32	424981	457409	PHAGE_Gordon_Gsput1_NC_030932(12)	http://phaster.ca/submissions/ZZ_3ba658f6fc	na	na	na	na	na	na	na	na	na	na
KL0880	typical C. ulcerans	human	positive	negative	300313	301995	1682	1605981	1606661	no	53.9	prophage	0.5331	0.5303	incomplete	30	39	673837	727835	PHAGE_Gordon_Lucky10_NC_031267(16)	http://phaster.ca/submissions/ZZ_3ba658f6fc	na	na	na	na	na	na	na	na	na	na
KL0880	typical C. ulcerans	human	positive	negative	300313	301995	1682	1605981	1606661	no	50.8	prophage	0.5331	0.5339	incomplete	40	68	1941338	1992234	PHAGE_Gordon_BetterKatz_NC_031247(19)	http://phaster.ca/submissions/ZZ_3ba658f6fc	na	na	na	na	na	na	na	na	na	na
KL0880	typical C. ulcerans	human	positive	negative	300313	301995	1682	1605981	1606661	yes	7.693	PAI Meinel et al 2014	0.5331	0.476	no prophage	na	na	na	na	na	na	294480	294863	nd	296029	297061	298009	298265	298740	299384	302073
KL0882	atypical C. ulcerans (NTTB)	boar	positive	negative	143542	145251	1709	1378862	1379542	yes	33	prophage	0.5444	0.5229	questionable	90	44	112279	145331	PHAGE_Mycoba_Gardann_NC_031124(20)	http://phaster.ca/submissions/ZZ_5ac5c7cd28	na	na	na	na	na	na	na	na	na	na
KL0882	atypical C. ulcerans (NTTB)	boar	positive	negative	143542	145251	1709	1378862	1379542	no	44.3	prophage	0.5444	0.5581	questionable	70	29	1471578	1515901	PHAGE_Staphy_phi2958PVL_NC_011344(3)	http://phaster.ca/submissions/ZZ_5ac5c7cd28	na	na	na	na	na	na	na	na	na	na
KL0882	atypical C. ulcerans (NTTB)	boar	positive	negative	143542	145251	1709	1378862	1379542	no	22.6	prophage	0.5444	0.5978	incomplete	60	25	1914304	1936996	PHAGE_Gordon_Kita_NC_031233(7)	http://phaster.ca/submissions/ZZ_5ac5c7cd28	na	na	na	na	na	na	na	na	na	na
KL0882	atypical C. ulcerans (NTTB)	boar	positive	negative	143542	145251	1709	1378862	1379542	no	13.7	prophage	0.5444	0.5498	incomplete	20	19	2045242	2058954	PHAGE_Gordon_Hedwig_NC_031099(9)	http://phaster.ca/submissions/ZZ_5ac5c7cd28	na	na	na	na	na	na	na	na	na	na
KL0883	atypical C. ulcerans (NTTB)	boar	positive	negative	2940	4649	1709	1238288	1238968	no	44.3	prophage	0.5444	0.5581	questionable	70	29	1331004	1375327	PHAGE_Staphy_phi2958PVL_NC_011344(3)	http://phaster.ca/submissions/ZZ_7b635bfa57	na	na	na	na	na	na	na	na	na	na
KL0883	atypical C. ulcerans (NTTB)	boar	positive	negative	2940	4649	1709	1238288	1238968	no	22.6	prophage	0.5444	0.5978	incomplete	60	25	1773726	1796418	PHAGE_Gordon_Kita_NC_031233(7)	http://phaster.ca/submissions/ZZ_7b635bfa57	na	na	na	na	na	na	na	na	na	na
KL0883	atypical C. ulcerans (NTTB)	boar	positive	negative	2940	4649	1709	1238288	1238968	no	17.7	prophage	0.5444	0.5482	incomplete	20	22	1902765	1920556	PHAGE_Gordon_Gsput1_NC_030932(10)	http://phaster.ca/submissions/ZZ_7b635bfa57	na	na	na	na	na	na	na	na	na	na
KL0883	atypical C. ulcerans (NTTB)	boar	positive	negative	2940	4649	1709	1238288	1238968	no	28.7	prophage	0.5444	0.5287	questionable	70	41	2516167	2544867	PHAGE_Gordon_Guacamole_NC_031265(20)	http://phaster.ca/submissions/ZZ_7b635bfa57	na	na	na	na	na	na	na	na	na	na
KL0884	atypical C. ulcerans (NTTB)	boar	positive	negative	320763	322472	1709	1558913	1559593	yes	51	prophage	0.5443	0.5319	intact	100	48	277933	329029	PHAGE_Mycoba_Gardann_NC_031124(20)	http://phaster.ca/submissions/ZZ_01855abdc1	na	na	na	na	na	na	na	na	na	na
KL0884	atypical C. ulcerans (NTTB)	boar	positive	negative	320763	322472	1709	1558913	1559593	no	44.3	prophage	0.5443	0.5581	questionable	70	29	1651629	1695951	PHAGE_Staphy_phi2958PVL_NC_011344(3)	http://phaster.ca/submissions/ZZ_01855abdc1	na	na	na	na	na	na	na	na	na	na
KL0884	atypical C. ulcerans (NTTB)	boar	positive	negative	320763	322472	1709	1558913	1559593	no	22.6	prophage	0.5443	0.5978	incomplete	60	25	2094311	2117003	PHAGE_Gordon_Kita_NC_031233(7)	http://phaster.ca/submissions/ZZ_01855abdc1	na	na	na	na	na	na	na	na	na	na
KL0884	atypical C. ulcerans (NTTB)	boar	positive	negative	320763	322472	1709	1558913	1559593	no	17.7	prophage	0.5443	0.5481	incomplete	20	22	2224189	2241979	PHAGE_Gordon_Gsput1_NC_030932(10)	http://phaster.ca/submissions/ZZ_01855abdc1	na	na	na	na	na	na	na	na	na	na
KL0886	atypical C. ulcerans (NTTB)	boar	positive	negative	221253	222962	1709	1453803	1454483	yes	33	prophage	0.5443	0.5229	questionable	90	44	190009	223042	PHAGE_Mycoba_Gardann_NC_031124(19)	http://phaster.ca/submissions/ZZ_c2d9d066be	na	na	na	na	na	na	na	na	na	na
KL0886	atypical C. ulcerans (NTTB)	boar	positive	negative	221253	222962	1709	1453803	1454483	no	44.3	prophage	0.5443	0.5581	questionable	70	29	1546519	1590841	PHAGE_Staphy_phi2958PVL_NC_011344(3)	http://phaster.ca/submissions/ZZ_c2d9d066be	na	na	na	na	na	na	na	na	na	na
KL0886	atypical C. ulcerans (NTTB)	boar	positive	negative	221253	222962	1709	1453803	1454483	no	22.6	prophage	0.5443	0.5978	incomplete	60	25	1989340	2012032	PHAGE_Gordon_Kita_NC_031233(7)	http://phaster.ca/submissions/ZZ_c2d9d066be	na	na	na	na	na	na	na	na	na	na
KL0886	atypical C. ulcerans (NTTB)	boar	positive	negative	221253	222962	1709	1453803	1454483	no	17.7	prophage	0.5443	0.5482	incomplete	20	23	2118378	2136170	PHAGE_Gordon_Gsput1_NC_030932(10)	http://phaster.ca/submissions/ZZ_c2d9d066be	na	na	na	na	na	na	na	na	na	na
KL0887	atypical C. ulcerans (NTTB)	boar	positive	negative	124919	126628	1709	1357453	1358133	yes	33	prophage	0.5444	0.5229	questionable	90	44	93656	126708	PHAGE_Mycoba_Gardann_NC_031124(20)	http://phaster.ca/submissions/ZZ_4b675d2164	na	na	na	na	na	na	na	na	na	na
KL0887	atypical C. ulcerans (NTTB)	boar	positive	negative	124919	126628	1709	1357453	1358133	no	44.3	prophage	0.5444	0.5581	questionable	70	29	1450170	1494492	PHAGE_Staphy_phi2958PVL_NC_011344(3)	http://phaster.ca/submissions/ZZ_4b675d2164	na	na	na	na	na	na	na	na	na	na
KL0887	atypical C. ulcerans (NTTB)	boar	positive	negative	124919	126628	1709	1357453	1358133	no	22.6	prophage	0.5444	0.5978	incomplete	60	26	1892943	1915634	PHAGE_Gordon_Kita_NC_031233(7)	http://phaster.ca/submissions/ZZ_4b675d2164	na	na	na	na	na	na	na	na	na	na
KL0887	atypical C. ulcerans (NTTB)	boar	positive	negative	124919	126628	1709	1357453	1358133	no	17.7	prophage	0.5444	0.5482	incomplete	20	22	2021982	2039773	PHAGE_Gordon_Gsput1_NC_030932(10)	http://phaster.ca/submissions/ZZ_4b675d2164	na	na	na	na	na	na	na	na	na	na
KL0927	C. diphtheriae	human	negative	na	nd	nd	nd	1401084	1401764	no	17.6	prophage	0.5348	0.5515	questionable	70	18	1829016	1846628	PHAGE_Gordon_McGonagall_NC_030912(13)	http://phaster.ca/submissions/ZZ_4ef62c537e	na	na	na	na	na	na	na	na	na	na
KL0938	atypical C. ulcerans (NTTB)	boar	positive	na	320437	322146	1709	1557088	1557768	yes	33.5	prophage	0.5443	0.5233	questionable	90	45	288678	322226	PHAGE_Mycoba_Gardann_NC_031124(20)	http://phaster.ca/submissions/ZZ_6bb176cc5e	na	na	na	na	na	na	na	na	na	na
KL0938	atypical C. ulcerans (NTTB)	boar	positive	na	320437	322146	1709	1557088	1557768	no	44.3	prophage	0.5443	0.5581	questionable	70	29	1649804	1694126	PHAGE_Staphy_phi2958PVL_NC_011344(3)	http://phaster.ca/submissions/ZZ_6bb176cc5e	na	na	na	na	na	na	na	na	na	na
KL0938	atypical C. ulcerans (NTTB)	boar	positive	na	320437	322146	1709	1557088	1557768	no	22.6	prophage	0.5443	0.5978	incomplete	60	25	2092556	2115248	PHAGE_Gordon_Kita_NC_031233(7)	http://phaster.ca/submissions/ZZ_6bb176cc5e	na	na	na	na	na	na	na	na	na	na
KL0938	atypical C. ulcerans (NTTB)	boar	positive	na	320437	322146	1709	1557088	1557768	no	17.7	prophage	0.5443	0.5482	incomplete	20	22	2221595	2239386	PHAGE_Gordon_Gsput1_NC_030932(10)	http://phaster.ca/submissions/ZZ_6bb176cc5e	na	na	na	na	na	na	na	na	na	na
KL0941	typical C. ulcerans	human	negative	na	nd	nd	nd	1580095	1580775	no	35.8	prophage	0.5344	0.551	incomplete	40	19	600770	636644	PHAGE_Gordon_Ghobes_NC_031028(6)	http://phaster.ca/submissions/ZZ_716d8849d6	na	na	na	na	na	na	na	na	na	na
KL0941	typical C. ulcerans	human	negative	na	nd	nd	nd	1580095	1580775	no	18.5	prophage	0.5344	0.5724	incomplete	20	17	629109	647620	PHAGE_Gordon_Yvonnetastic_NC_031230(12)	http://phaster.ca/submissions/ZZ_716d8849d6	na	na	na	na	na	na	na	na	na	na
KL0941	typical C. ulcerans	human	negative	na	nd	nd	nd	1580095	1580775	no	32.8	prophage	0.5344	0.5393	incomplete	40	45	1905416	1938219	PHAGE_Gordon_Nymphadora_NC_031061(10)	http://phaster.ca/submissions/ZZ_716d8849d6	na	na	na	na	na	na	na	na	na	na
KL0941	typical C. ulcerans	human	negative	na	nd	nd	nd	1580095	1580775	no	14.3	prophage	0.5344	0.5731	incomplete	40	18	2083917	2098216	PHAGE_Gordon_GMA5_NC_030907(12)	http://phaster.ca/submissions/ZZ_716d8849d6	na	na	na	na	na	na	na	na	na	na
KL0941	typical C. ulcerans	human	negative	na	nd	nd	nd	1580095	1580775	no	17	prophage	0.5344	0.5594	incomplete	20	18	2230766	2247852	PHAGE_Gordon_McGonagall_NC_030912(10)	http://phaster.ca/submissions/ZZ_716d8849d6	na	na	na	na	na	na	na	na	na	na
KL0950	C. diphtheriae	human	positive	positive	268179	269861	1682	1534123	1534803	yes	38.8	prophage	0.537	0.5219	intact	107	38	231106	269941	PHAGE_Gordon_Gsput1_NC_030932(13)	http://phaster.ca/submissions/ZZ_692c62c9d6	na	na	na	na	na	na	na	na	na	na
KL0950	C. diphtheriae	human	positive	positive	268179	269861	1682	1534123	1534803	no	49.1	prophage	0.537	0.5537	incomplete	60	60	1210882	1260040	PHAGE_Mycoba_Bipper_NC_031253(10)	http://phaster.ca/submissions/ZZ_692c62c9d6	na	na	na	na	na	na	na	na	na	na
KL0950	C. diphtheriae	human	positive	positive	268179	269861	1682	1534123	1534803	no	14.2	prophage	0.537	0.5523	questionable	80	21	2010152	2024365	PHAGE_Gordon_GMA5_NC_030907(12)	http://phaster.ca/submissions/ZZ_692c62c9d6	na	na	na	na	na	na	na	na	na	na
KL0956	C. diphtheriae	human	positive	positive	99158	100840	1682	1394613	1395293	no	31.5	prophage	0.5344	0.5276	incomplete	50	41	64794	96309	PHAGE_Gordon_BritBrat_NC_030942(12)	http://phaster.ca/submissions/ZZ_b1f66f99e4	na	na	na	na	na	na	na	na	na	na
KL0956	C. diphtheriae	human	positive	positive	99158	100840	1682	1394613	1395293	no	48.7	prophage	0.5344	0.5458	incomplete	30	61	708246	756995	PHAGE_Gordon_Gsput1_NC_030932(16)	http://phaster.ca/submissions/ZZ_b1f66f99e4	na	na	na	na	na	na	na	na	na	na
KL0956	C. diphtheriae	human	positive	positive	99158	100840	1682	1394613	1395293	no	14.2	prophage	0.5344	0.5522	questionable	80	22	1898083	1912366	PHAGE_Gordon_GMA5_NC_030907(12)	http://phaster.ca/submissions/ZZ_b1f66f99e4	na	na	na	na	na	na	na	na	na	na
KL0957	atypical C. ulcerans (NTTB)	boar	positive	negative	318119	319828	1709	1555729	1556409	yes	31.2	prophage	0.5444	0.5226	questionable	80	42	288672	319908	PHAGE_Gordon_Guacamole_NC_031265(20)	http://phaster.ca/submissions/ZZ_f31e9a80f3	na	na	na	na	na	na	na	na	na	na
KL0957	atypical C. ulcerans (NTTB)	boar	positive	negative	318119	319828	1709	1555729	1556409	no	44.3	prophage	0.5444	0.5581	questionable	70	29	1648445	1692767	PHAGE_Staphy_phi2958PVL_NC_011344(3)	http://phaster.ca/submissions/ZZ_f31e9a80f3	na	na	na	na	na	na	na	na	na	na
KL0957	atypical C. ulcerans (NTTB)	boar	positive	negative	318119	319828	1709	1555729	1556409	no	22.6	prophage	0.5444	0.5978	incomplete	60	25	2091223	2113915	PHAGE_Gordon_Kita_NC_031233(7)	http://phaster.ca/submissions/ZZ_f31e9a80f3	na	na	na	na	na	na	na	na	na	na
KL0957	atypical C. ulcerans (NTTB)	boar	positive	negative	318119	319828	1709	1555729	1556409	no	17.7	prophage	0.5444	0.5482	incomplete	20	23	2220263	2238057	PHAGE_Gordon_Gsput1_NC_030932(10)	http://phaster.ca/submissions/ZZ_f31e9a80f3	na	na	na	na	na	na	na	na	na	na
KL0968	atypical C. ulcerans (NTTB)	boar	positive	negative	141697	143406	1709	1733581	1734261	yes	31.2	prophage	0.5605	0.5226	questionable	80	40	112250	143486	PHAGE_Gordon_Guacamole_NC_031265(20)	http://phaster.ca/submissions/ZZ_86f435029e	na	na	na	na	na	na	na	na	na	na
KL0968	atypical C. ulcerans (NTTB)	boar	positive	negative	141697	143406	1709	1733581	1734261	no	44.3	prophage	0.5605	0.5581	questionable	70	29	1826297	1870620	PHAGE_Staphy_phi2958PVL_NC_011344(3)	http://phaster.ca/submissions/ZZ_86f435029e	na	na	na	na	na	na	na	na	na	na
KL0968	atypical C. ulcerans (NTTB)	boar	positive	negative	141697	143406	1709	1733581	1734261	no	43	prophage	0.5605	0.607	questionable	90	50	2269051	2312122	PHAGE_Clostr_phiCT453A_NC_028991(8)	http://phaster.ca/submissions/ZZ_86f435029e	na	na	na	na	na	na	na	na	na	na
KL0968	atypical C. ulcerans (NTTB)	boar	positive	negative	141697	143406	1709	1733581	1734261	no	20.7	prophage	0.5605	0.5481	incomplete	30	22	2490498	2511234	PHAGE_Gordon_Hedwig_NC_031099(9)	http://phaster.ca/submissions/ZZ_86f435029e	na	na	na	na	na	na	na	na	na	na
KL0968	atypical C. ulcerans (NTTB)	boar	positive	negative	141697	143406	1709	1733581	1734261	no	35.5	prophage	0.5605	0.562	incomplete	40	34	3455149	3490683	PHAGE_Gordon_BaxterFox_NC_031226(16)	http://phaster.ca/submissions/ZZ_86f435029e	na	na	na	na	na	na	na	na	na	na
KL1003	atypical C. ulcerans (NTTB)	boar	positive	negative	262594	264303	1709	1497437	1498117	yes	33	prophage	0.5444	0.5229	questionable	90	44	231331	264383	PHAGE_Mycoba_Gardann_NC_031124(20)	http://phaster.ca/submissions/ZZ_6fc056ece2	na	na	na	na	na	na	na	na	na	na
KL1003	atypical C. ulcerans (NTTB)	boar	positive	negative	262594	264303	1709	1497437	1498117	no	44.3	prophage	0.5444	0.5581	questionable	70	29	1590153	1634475	PHAGE_Staphy_phi2958PVL_NC_011344(3)	http://phaster.ca/submissions/ZZ_6fc056ece2	na	na	na	na	na	na	na	na	na	na
KL1003	atypical C. ulcerans (NTTB)	boar	positive	negative	262594	264303	1709	1497437	1498117	no	22.6	prophage	0.5444	0.5978	incomplete	60	25	2032915	2055607	PHAGE_Gordon_Kita_NC_031233(7)	http://phaster.ca/submissions/ZZ_6fc056ece2	na	na	na	na	na	na	na	na	na	na
KL1003	atypical C. ulcerans (NTTB)	boar	positive	negative	262594	264303	1709	1497437	1498117	no	17.7	prophage	0.5444	0.5481	incomplete	20	22	2161954	2179744	PHAGE_Gordon_Gsput1_NC_030932(10)	http://phaster.ca/submissions/ZZ_6fc056ece2	na	na	na	na	na	na	na	na	na	na
KL1006	atypical C. ulcerans (NTTB)	boar	positive	negative	124983	126692	1709	1360289	1360969	yes	33	prophage	0.5444	0.5229	questionable	90	44	93720	126772	PHAGE_Mycoba_Gardann_NC_031124(20)	http://phaster.ca/submissions/ZZ_fbedc03c11	na	na	na	na	na	na	na	na	na	na
KL1006	atypical C. ulcerans (NTTB)	boar	positive	negative	124983	126692	1709	1360289	1360969	no	44.3	prophage	0.5444	0.5581	questionable	70	29	1453005	1497327	PHAGE_Staphy_phi2958PVL_NC_011344(3)	http://phaster.ca/submissions/ZZ_fbedc03c11	na	na	na	na	na	na	na	na	na	na
KL1006	atypical C. ulcerans (NTTB)	boar	positive	negative	124983	126692	1709	1360289	1360969	no	22.6	prophage	0.5444	0.5978	incomplete	60	25	1895761	1918453	PHAGE_Gordon_Kita_NC_031233(7)	http://phaster.ca/submissions/ZZ_fbedc03c11	na	na	na	na	na	na	na	na	na	na
KL1006	atypical C. ulcerans (NTTB)	boar	positive	negative	124983	126692	1709	1360289	1360969	no	20.7	prophage	0.5444	0.5481	incomplete	30	22	2021853	2042590	PHAGE_Gordon_Hedwig_NC_031099(9)	http://phaster.ca/submissions/ZZ_fbedc03c11	na	na	na	na	na	na	na	na	na	na
KL1007	atypical C. ulcerans (NTTB)	boar	positive	negative	141775	143484	1709	1334963	1335643	yes	31.2	prophage	0.5444	0.5227	questionable	80	42	112274	143564	PHAGE_Gordon_Guacamole_NC_031265(20)	http://phaster.ca/submissions/ZZ_a2a7efddec	na	na	na	na	na	na	na	na	na	na
KL1007	atypical C. ulcerans (NTTB)	boar	positive	negative	141775	143484	1709	1334963	1335643	no	44.3	prophage	0.5444	0.5581	questionable	70	29	1427679	1472001	PHAGE_Staphy_phi2958PVL_NC_011344(3)	http://phaster.ca/submissions/ZZ_a2a7efddec	na	na	na	na	na	na	na	na	na	na
KL1007	atypical C. ulcerans (NTTB)	boar	positive	negative	141775	143484	1709	1334963	1335643	no	22.6	prophage	0.5444	0.5978	incomplete	60	25	1912115	1934807	PHAGE_Gordon_Kita_NC_031233(7)	http://phaster.ca/submissions/ZZ_a2a7efddec	na	na	na	na	na	na	na	na	na	na
KL1007	atypical C. ulcerans (NTTB)	boar	positive	negative	141775	143484	1709	1334963	1335643	no	20.7	prophage	0.5444	0.5481	incomplete	30	23	2039905	2060642	PHAGE_Gordon_Hedwig_NC_031099(9)	http://phaster.ca/submissions/ZZ_a2a7efddec	na	na	na	na	na	na	na	na	na	na
KL1008	atypical C. ulcerans (NTTB)	boar	positive	negative	167833	169542	1709	1402499	1403179	yes	32.9	prophage	0.5444	0.523	questionable	80	44	136694	169622	PHAGE_Mycoba_Gardann_NC_031124(19)	http://phaster.ca/submissions/ZZ_ef093108f4	na	na	na	na	na	na	na	na	na	na
KL1008	atypical C. ulcerans (NTTB)	boar	positive	negative	167833	169542	1709	1402499	1403179	no	44.3	prophage	0.5444	0.5581	questionable	70	29	1495215	1539537	PHAGE_Staphy_phi2958PVL_NC_011344(3)	http://phaster.ca/submissions/ZZ_ef093108f4	na	na	na	na	na	na	na	na	na	na
KL1008	atypical C. ulcerans (NTTB)	boar	positive	negative	167833	169542	1709	1402499	1403179	no	22.6	prophage	0.5444	0.5978	incomplete	60	25	1937828	1960520	PHAGE_Gordon_Kita_NC_031233(7)	http://phaster.ca/submissions/ZZ_ef093108f4	na	na	na	na	na	na	na	na	na	na
KL1008	atypical C. ulcerans (NTTB)	boar	positive	negative	167833	169542	1709	1402499	1403179	no	17.7	prophage	0.5444	0.5481	incomplete	20	22	2066867	2084657	PHAGE_Gordon_Gsput1_NC_030932(10)	http://phaster.ca/submissions/ZZ_ef093108f4	na	na	na	na	na	na	na	na	na	na
KL1009	atypical C. ulcerans (NTTB)	boar	positive	negative	143487	145196	1709	1377869	1378549	yes	33	prophage	0.5443	0.5229	questionable	90	44	112224	145276	PHAGE_Mycoba_Gardann_NC_031124(20)	http://phaster.ca/submissions/ZZ_28bad71dad	na	na	na	na	na	na	na	na	na	na
KL1009	atypical C. ulcerans (NTTB)	boar	positive	negative	143487	145196	1709	1377869	1378549	no	44.3	prophage	0.5443	0.5581	questionable	70	29	1470585	1514907	PHAGE_Staphy_phi2958PVL_NC_011344(3)	http://phaster.ca/submissions/ZZ_28bad71dad	na	na	na	na	na	na	na	na	na	na
KL1009	atypical C. ulcerans (NTTB)	boar	positive	negative	143487	145196	1709	1377869	1378549	no	22.6	prophage	0.5443	0.5978	incomplete	60	25	1913295	1935987	PHAGE_Gordon_Kita_NC_031233(7)	http://phaster.ca/submissions/ZZ_28bad71dad	na	na	na	na	na	na	na	na	na	na
KL1009	atypical C. ulcerans (NTTB)	boar	positive	negative	143487	145196	1709	1377869	1378549	no	20.7	prophage	0.5443	0.5481	incomplete	30	22	2039387	2060124	PHAGE_Gordon_Hedwig_NC_031099(9)	http://phaster.ca/submissions/ZZ_28bad71dad	na	na	na	na	na	na	na	na	na	na
KL1010	atypical C. ulcerans (NTTB)	boar	positive	negative	167857	169566	1709	1402073	1402753	yes	33	prophage	0.5445	0.5229	questionable	90	44	136594	169646	PHAGE_Mycoba_Gardann_NC_031124(20)	http://phaster.ca/submissions/ZZ_2c09237951	na	na	na	na	na	na	na	na	na	na
KL1010	atypical C. ulcerans (NTTB)	boar	positive	negative	167857	169566	1709	1402073	1402753	no	44.3	prophage	0.5445	0.5581	questionable	70	29	1494789	1539112	PHAGE_Staphy_phi2958PVL_NC_011344(3)	http://phaster.ca/submissions/ZZ_2c09237951	na	na	na	na	na	na	na	na	na	na
KL1010	atypical C. ulcerans (NTTB)	boar	positive	negative	167857	169566	1709	1402073	1402753	no	22.6	prophage	0.5445	0.5978	incomplete	60	25	1937539	1960231	PHAGE_Gordon_Kita_NC_031233(7)	http://phaster.ca/submissions/ZZ_2c09237951	na	na	na	na	na	na	na	na	na	na
KL1010	atypical C. ulcerans (NTTB)	boar	positive	negative	167857	169566	1709	1402073	1402753	no	17.7	prophage	0.5445	0.5482	incomplete	20	22	2066585	2084376	PHAGE_Gordon_Gsput1_NC_030932(10)	http://phaster.ca/submissions/ZZ_2c09237951	na	na	na	na	na	na	na	na	na	na
KL1015	typical C. ulcerans	human	positive	negative	327958	329640	1682	1569912	1570592	yes	42.5	prophage	0.5331	0.5301	incomplete	40	38	293648	336222	PHAGE_Gordon_BritBrat_NC_030942(13)	http://phaster.ca/submissions/ZZ_e385cf206d	na	na	na	na	na	na	na	na	na	na
KL1017	typical C. ulcerans	cattle	negative	na	nd	nd	nd	1357416	1358096	no	8.6	prophage	0.5334	0.5542	incomplete	30	10	454292	462984	PHAGE_Mycoba_Panchino_NC_031281(2)	http://phaster.ca/submissions/ZZ_b01c7573f6	na	na	na	na	na	na	na	na	na	na
KL1017	typical C. ulcerans	cattle	negative	na	nd	nd	nd	1357416	1358096	no	8.8	prophage	0.5334	0.518	incomplete	10	8	1857883	1866763	PHAGE_Gordon_Vendetta_NC_030911(3)	http://phaster.ca/submissions/ZZ_b01c7573f6	na	na	na	na	na	na	na	na	na	na
KL1025	typical C. ulcerans	cat	positive	negative	327958	329640	1682	1569809	1570489	yes	42.5	prophage	0.5332	0.5301	incomplete	40	38	293648	336222	PHAGE_Gordon_BritBrat_NC_030942(13)	http://phaster.ca/submissions/ZZ_f684144121	na	na	na	na	na	na	na	na	na	na
KL1058	C. diphtheriae	human	negative	na	nd	nd	nd	1526596	1527276	no	14.3	prophage	0.5366	0.554	incomplete	30	28	584433	598830	PHAGE_Gordon_Soups_NC_030698(9)	http://phaster.ca/submissions/ZZ_a680c69fb8	na	na	na	na	na	na	na	na	na	na
KL1058	C. diphtheriae	human	negative	na	nd	nd	nd	1526596	1527276	no	21.1	prophage	0.5366	0.557	incomplete	20	22	601823	622946	PHAGE_Mycoba_Bipper_NC_031253(10)	http://phaster.ca/submissions/ZZ_a680c69fb8	na	na	na	na	na	na	na	na	na	na
KL1058	C. diphtheriae	human	negative	na	nd	nd	nd	1526596	1527276	no	14.2	prophage	0.5366	0.549	questionable	70	21	2016677	2030959	PHAGE_Gordon_GRU3_NC_030935(13)	http://phaster.ca/submissions/ZZ_a680c69fb8	na	na	na	na	na	na	na	na	na	na
KL1059	C. diphtheriae	human	positive	positive	235206	236888	1682	1448364	1449044	yes	36.4	prophage	0.5368	0.5233	intact	107	37	200542	236968	PHAGE_Gordon_Gsput1_NC_030932(14)	http://phaster.ca/submissions/ZZ_5da9823086	na	na	na	na	na	na	na	na	na	na
KL1059	C. diphtheriae	human	positive	positive	235206	236888	1682	1448364	1449044	no	55.3	prophage	0.5368	0.5631	incomplete	40	72	2415152	2470484	PHAGE_Entero_Ec_ZZ2_NC_031260(17)	http://phaster.ca/submissions/ZZ_5da9823086	na	na	na	na	na	na	na	na	na	na
